# Supplementary material for: (R P)-Menthyl (1-hydroxy­cyclo­hexyl)phenyl­phosphinate
Source: Acta Crystallogr Sect E Struct Rep Online. 2010 Mar 17;66(Pt 4):o859. doi: 10.1107/S1600536810009219 (PMC2983758; doi:10.1107/S1600536810009219)
Supplement: Supplementary file 2 [file e-66-0o859-Isup2.hkl]

# 
# h,k,l, Fc-squared, Fo-squared, sigma(Fo-squared) and status flag 
# 
data_I
_shelx_title ' 090428f in P2(1)' 
_shelx_refln_list_code          4 
_shelx_F_calc_maximum      113.20 
_exptl_crystal_F_000       412.00 
_reflns_d_resolution_high  0.8403 
 
loop_ 
 _symmetry_equiv_pos_as_xyz 
 'x, y, z' 
 '-x, y+1/2, -z' 
 
_cell_length_a    10.1808 
_cell_length_b    11.0611 
_cell_length_c    10.4207 
_cell_angle_alpha  90.000 
_cell_angle_beta  106.201 
_cell_angle_gamma  90.000 
 
_shelx_F_squared_multiplier     1.000 
 
loop_ 
 _refln_index_h 
 _refln_index_k 
 _refln_index_l 
 _refln_F_squared_calc 
 _refln_F_squared_meas 
 _refln_F_squared_sigma 
 _refln_observed_status 
   2 -12   0       32.55       30.27      4.51 o 
   3 -12   0       15.02       17.28      4.03 o 
   4 -12   0       56.58       59.32      5.48 o 
   2 -11   0       41.35       46.39      5.20 o 
   3 -11   0       34.64       33.42      4.62 o 
   4 -11   0        1.10        0.61      2.40 o 
   5 -11   0        6.23        2.51      3.03 o 
   6 -11   0        0.53       -2.22      2.68 o 
   2 -10   0       57.83       62.15      4.91 o 
   3 -10   0       74.41       76.33      5.24 o 
   4 -10   0       31.85       45.73      5.14 o 
   5 -10   0        6.13        3.93      2.53 o 
   6 -10   0       13.48       16.84      3.99 o 
   7 -10   0        8.85        7.53      3.43 o 
   1  -9   0       14.57       13.47      2.26 o 
   2  -9   0       50.41       50.61      4.29 o 
   3  -9   0      142.31      128.37      6.50 o 
   4  -9   0        0.25       -2.21      1.89 o 
   5  -9   0       13.73       11.57      3.21 o 
   6  -9   0       15.56       14.69      3.33 o 
   7  -9   0        4.79        5.00      3.18 o 
   8  -9   0       10.99       16.94      3.84 o 
   1  -8   0      243.76      233.19      6.84 o 
   2  -8   0      328.91      317.57     14.93 o 
   3  -8   0      215.67      221.82     11.40 o 
   4  -8   0      263.88      260.91      5.99 o 
   5  -8   0      293.94      295.13      6.64 o 
   6  -8   0       25.49       24.48      2.56 o 
   7  -8   0       25.09       32.78      4.67 o 
   8  -8   0       34.62       45.89      5.49 o 
   9  -8   0       34.46       45.46      5.94 o 
   1  -7   0      154.16      161.42      5.27 o 
   2  -7   0       18.38       19.07      1.79 o 
   3  -7   0       67.19       60.38      2.64 o 
   4  -7   0       48.75       46.67      2.59 o 
   5  -7   0      140.46      139.44      4.31 o 
   6  -7   0      189.36      182.09      5.25 o 
   7  -7   0      189.19      207.33      8.25 o 
   8  -7   0       20.85       19.74      3.83 o 
   9  -7   0       17.20       23.78      4.50 o 
   1  -6   0      376.52      375.46      8.33 o 
   2  -6   0      243.91      247.77      6.83 o 
   3  -6   0      215.19      233.18      6.34 o 
   4  -6   0      441.46      472.63      7.91 o 
   5  -6   0      500.52      510.17     15.06 o 
   6  -6   0       49.04       45.83      2.78 o 
   7  -6   0        4.29        2.50      2.44 o 
   8  -6   0       19.11       20.56      4.04 o 
   9  -6   0       17.43       14.28      3.57 o 
  10  -6   0       15.08       12.26      2.93 o 
   1  -5   0       99.97      126.18      3.98 o 
   2  -5   0      232.71      209.83      4.18 o 
   3  -5   0       45.47       51.97      2.15 o 
   4  -5   0       98.45       95.92      3.06 o 
   5  -5   0      247.97      245.09      5.44 o 
   6  -5   0       12.44       17.08      2.13 o 
   7  -5   0       94.11       89.87      5.52 o 
   8  -5   0       45.70       54.89      4.91 o 
   9  -5   0        4.45        2.32      1.84 o 
  10  -5   0       17.86       14.56      2.72 o 
   1  -4   0      214.29      203.22      5.00 o 
   2  -4   0       67.92       63.76      2.84 o 
   3  -4   0      188.15      191.17      3.94 o 
   4  -4   0      306.25      317.00     11.77 o 
   5  -4   0       38.40       36.96      2.08 o 
   6  -4   0       40.48       43.06      3.54 o 
   7  -4   0      115.55      108.81      5.83 o 
   8  -4   0       85.55       92.68      5.60 o 
   9  -4   0       82.07       82.06      4.09 o 
  10  -4   0       12.65        9.56      2.39 o 
  11  -4   0        4.11        0.81      3.33 o 
   1  -3   0      788.36      769.77     12.44 o 
   2  -3   0       79.07       73.13      2.00 o 
   3  -3   0       45.35       41.58      1.65 o 
   4  -3   0      190.38      189.66      4.46 o 
   5  -3   0      115.96      123.98      7.77 o 
   6  -3   0       32.41       35.25      3.66 o 
   7  -3   0      155.69      155.76      6.59 o 
   8  -3   0       39.66       40.77      3.22 o 
   9  -3   0       11.27        7.34      2.07 o 
  10  -3   0       11.82        9.07      2.22 o 
  11  -3   0        5.47        2.01      3.01 o 
   1  -2   0     3530.62     3279.00     70.01 o 
   2  -2   0     1120.61     1089.26     12.17 o 
   3  -2   0     1534.84     1529.25     17.06 o 
   4  -2   0      998.93     1017.73     12.68 o 
   5  -2   0      218.06      206.65      6.42 o 
   6  -2   0      142.09      128.94      5.41 o 
   7  -2   0      233.20      230.06      5.56 o 
   8  -2   0      210.97      201.39      7.12 o 
   9  -2   0        3.04        1.60      1.59 o 
  10  -2   0        1.43       -0.83      2.18 o 
  11  -2   0       19.63       20.72      4.46 o 
   1  -1   0      411.91      410.55      4.87 o 
   2  -1   0      765.37      771.76      8.96 o 
   3  -1   0      840.73      855.93     14.52 o 
   4  -1   0     1472.24     1501.95     24.26 o 
   5  -1   0      459.00      462.14     10.40 o 
   6  -1   0       74.08       69.47      2.70 o 
   7  -1   0       32.24       35.19      2.43 o 
   8  -1   0       55.62       51.54      2.93 o 
   9  -1   0       82.27       87.33      3.80 o 
  10  -1   0       18.26       22.06      4.22 o 
  11  -1   0       80.93       91.88      6.69 o 
   1   0   0     9404.84     6556.53     97.08 o 
   2   0   0        0.07       -0.54      0.58 o 
   4   0   0      122.92      135.65      3.05 o 
   5   0   0      277.86      267.62      6.73 o 
   6   0   0      192.29      203.81      4.54 o 
   7   0   0      162.18      148.18      4.14 o 
   8   0   0      384.87      395.12      7.65 o 
   9   0   0       51.68       46.94      4.36 o 
  10   0   0       20.64       19.70      4.08 o 
  11   0   0       16.58       12.14      3.81 o 
   1   1   0      411.78      407.81      6.98 o 
   2   1   0      762.33      797.71     21.16 o 
   3   1   0      838.90      865.95     15.00 o 
   4   1   0     1472.74     1565.95     17.27 o 
   5   1   0      461.19      485.24      7.12 o 
   6   1   0       75.35       68.99      2.50 o 
   7   1   0       33.53       33.29      2.14 o 
   8   1   0       56.38       47.72      4.31 o 
   9   1   0       82.13       92.14      5.86 o 
  10   1   0       18.49       26.14      4.34 o 
  11   1   0       80.56       92.05      6.59 o 
   0   2   0     6481.63     5674.47     79.86 o 
   1   2   0     3559.08     3304.72     33.22 o 
   2   2   0     1133.58     1087.47     11.96 o 
   3   2   0     1549.47     1575.17     16.82 o 
   4   2   0     1014.88     1059.56     38.81 o 
   5   2   0      214.93      208.00      4.35 o 
   6   2   0      143.40      128.69      3.32 o 
   7   2   0      234.73      235.30      8.30 o 
   8   2   0      210.39      199.52      8.17 o 
   9   2   0        2.94       -0.31      2.27 o 
  10   2   0        1.21        1.08      2.46 o 
  11   2   0       19.84       19.31      4.48 o 
   1   3   0      787.86      739.12      9.17 o 
   2   3   0       79.72       72.78      1.70 o 
   3   3   0       46.10       39.57      1.25 o 
   4   3   0      188.61      185.40      3.28 o 
   5   3   0      116.60      143.51     17.29 o 
   6   3   0       32.97       35.77      3.50 o 
   7   3   0      155.12      136.64      6.52 o 
   8   3   0       40.04       44.13      4.79 o 
   9   3   0       11.74       11.96      3.21 o 
  10   3   0       11.87       13.37      3.58 o 
  11   3   0        5.40        7.65      3.49 o 
   0   4   0      377.98      322.89      7.49 o 
   1   4   0      213.47      212.70      4.09 o 
   2   4   0       65.07       61.06      3.19 o 
   3   4   0      185.35      180.61      3.29 o 
   4   4   0      305.77      304.53      5.58 o 
   5   4   0       41.49       36.17      1.41 o 
   6   4   0       41.18       35.70      3.48 o 
   7   4   0      114.51      109.48      6.17 o 
   8   4   0       86.16       90.07      5.83 o 
   9   4   0       84.31       87.18      6.05 o 
  10   4   0       13.47       11.31      3.51 o 
  11   4   0        3.91        4.11      3.19 o 
   1   5   0      100.05      120.96      3.64 o 
   2   5   0      231.63      210.50      6.68 o 
   3   5   0       44.78       46.40      3.37 o 
   4   5   0       97.23       93.59      2.38 o 
   5   5   0      245.89      228.38      8.15 o 
   6   5   0       12.82        9.67      2.64 o 
   7   5   0       93.82       87.05      5.67 o 
   8   5   0       45.28       48.79      5.34 o 
   9   5   0        4.79        3.95      2.69 o 
  10   5   0       17.20       23.47      4.43 o 
   0   6   0      356.16      370.88      9.49 o 
   1   6   0      366.82      358.09      6.69 o 
   2   6   0      240.72      231.21      7.52 o 
   3   6   0      212.03      228.66      7.81 o 
   4   6   0      439.61      450.84     12.22 o 
   5   6   0      501.07      499.27     13.44 o 
   6   6   0       47.56       43.03      4.21 o 
   7   6   0        4.81       11.31      3.05 o 
   8   6   0       20.41       22.87      4.11 o 
   9   6   0       18.18       22.88      4.44 o 
  10   6   0       15.42       15.06      4.09 o 
   1   7   0      154.40      163.77      5.88 o 
   2   7   0       18.30       15.71      2.77 o 
   3   7   0       67.83       56.31      4.21 o 
   4   7   0       48.37       41.16      4.46 o 
   5   7   0      138.51      137.52      7.00 o 
   6   7   0      189.27      184.40      8.43 o 
   7   7   0      188.80      195.57      9.26 o 
   8   7   0       20.34       14.11      3.78 o 
   9   7   0       16.96       17.77      4.55 o 
   0   8   0      197.34      183.37      7.21 o 
   1   8   0      246.93      226.23      5.80 o 
   2   8   0      330.29      303.91      9.93 o 
   3   8   0      213.55      210.18      8.37 o 
   4   8   0      258.92      247.82      9.56 o 
   5   8   0      289.14      302.39     11.06 o 
   6   8   0       26.32       19.88      4.00 o 
   7   8   0       26.46       15.59      3.94 o 
   8   8   0       35.70       36.20      5.36 o 
   9   8   0       35.39       40.16      6.10 o 
   1   9   0       14.50       10.51      2.83 o 
   2   9   0       50.48       46.69      4.30 o 
   3   9   0      142.58      127.19      7.01 o 
   4   9   0        0.21       -2.87      1.91 o 
   5   9   0       13.75        9.36      3.38 o 
   6   9   0       15.24        7.39      3.20 o 
   7   9   0        4.52        0.99      2.77 o 
   8   9   0       10.82        6.48      3.73 o 
   0  10   0       46.76       46.90      5.10 o 
   1  10   0       69.90       66.90      3.62 o 
   2  10   0       56.55       51.05      4.65 o 
   3  10   0       72.55       70.93      5.52 o 
   4  10   0       32.65       31.67      5.07 o 
   5  10   0        6.81        2.19      2.83 o 
   6  10   0       13.73       11.70      3.93 o 
   7  10   0        8.96        8.34      3.69 o 
   1  11   0       18.09       10.01      2.18 o 
   2  11   0       41.19       36.26      5.01 o 
   3  11   0       34.40       33.46      4.93 o 
   4  11   0        1.16        2.19      2.81 o 
   5  11   0        6.38        1.75      2.93 o 
   6  11   0        0.55        0.37      2.82 o 
   0  12   0        4.95        2.62      2.77 o 
   1  12   0       31.93       32.26      3.41 o 
   2  12   0       31.06       31.92      4.85 o 
   3  12   0       14.28       18.66      4.41 o 
   4  12   0       56.48       53.77      6.44 o 
   1  13   0        2.85        2.07      2.72 o 
   1 -13   1       17.69       19.62      4.47 o 
  -3 -12   1        1.71        1.19      2.59 o 
  -2 -12   1       27.14       37.69      4.96 o 
   2 -12   1        2.37       -0.62      2.56 o 
   3 -12   1        3.63        3.67      2.97 o 
   4 -12   1       21.57       31.78      5.11 o 
  -4 -11   1       33.95       36.20      4.50 o 
  -3 -11   1       67.81       66.72      5.09 o 
  -2 -11   1       21.95       32.16      4.44 o 
   2 -11   1        4.09        2.78      2.51 o 
   3 -11   1        2.67        7.67      3.19 o 
   4 -11   1       33.39       37.67      5.26 o 
   5 -11   1       30.22       35.96      5.23 o 
   6 -11   1        5.54        7.84      3.83 o 
  -6 -10   1        3.76        1.09      2.72 o 
  -5 -10   1       17.66       17.16      3.74 o 
  -4 -10   1       60.72       69.16      5.08 o 
  -3 -10   1       29.76       35.99      4.42 o 
   0 -10   1      108.09      104.19      5.28 o 
   2 -10   1      100.29       93.04      5.91 o 
   3 -10   1       17.34       15.09      3.42 o 
   4 -10   1       29.75       34.33      4.58 o 
   5 -10   1        9.99       12.78      3.48 o 
   6 -10   1       32.08       40.25      5.25 o 
   7 -10   1       38.11       53.68      6.11 o 
  -7  -9   1       24.67       33.08      4.63 o 
  -6  -9   1       17.83       21.56      3.60 o 
  -5  -9   1        0.46       -2.74      1.83 o 
  -4  -9   1       99.20       94.10      5.54 o 
  -3  -9   1      321.92      329.95     10.24 o 
   0  -9   1       11.57       11.00      2.42 o 
   1  -9   1       70.79       73.68      4.24 o 
   2  -9   1       92.32       96.95      3.74 o 
   3  -9   1       33.54       33.64      2.74 o 
   4  -9   1       69.83       73.32      3.50 o 
   5  -9   1       30.66       31.24      2.99 o 
   6  -9   1       22.70       20.16      4.29 o 
   7  -9   1        0.58        3.50      3.10 o 
   8  -9   1        0.90       -0.55      2.67 o 
  -9  -8   1       47.77       65.23      6.28 o 
  -8  -8   1       34.45       38.48      4.80 o 
  -7  -8   1        9.01        8.16      2.73 o 
  -6  -8   1        2.97        0.56      2.16 o 
  -5  -8   1       72.79       72.79      4.93 o 
  -4  -8   1      159.05      138.10      6.29 o 
  -3  -8   1      123.47      134.04      5.89 o 
  -1  -8   1      198.02      185.31      5.49 o 
   1  -8   1      218.97      220.60      7.22 o 
   2  -8   1      478.13      485.42     14.77 o 
   3  -8   1      230.98      218.00      5.50 o 
   4  -8   1      243.19      243.86     11.10 o 
   5  -8   1      157.83      147.54      5.22 o 
   6  -8   1       71.98       79.70      4.54 o 
   7  -8   1      116.42      125.14      4.98 o 
   8  -8   1       95.03      101.04      7.15 o 
 -10  -7   1       19.20       25.57      3.44 o 
  -9  -7   1       58.19       63.50      4.04 o 
  -8  -7   1       43.52       44.84      3.46 o 
  -7  -7   1      147.50      169.94      7.43 o 
  -6  -7   1      104.62      105.00      5.98 o 
  -5  -7   1      176.29      171.75      5.61 o 
  -4  -7   1      173.90      176.71      4.34 o 
  -3  -7   1      109.05       99.89      3.05 o 
  -2  -7   1      128.49      120.24      4.11 o 
  -1  -7   1       17.63       18.03      1.90 o 
   1  -7   1      195.63      214.08      6.74 o 
   2  -7   1      300.69      296.14      6.15 o 
   3  -7   1      115.17      117.23      3.82 o 
   4  -7   1       96.72       92.51      3.59 o 
   5  -7   1       50.67       47.75      2.87 o 
   6  -7   1       43.96       44.43      2.95 o 
   7  -7   1       68.21       72.76      3.75 o 
   8  -7   1       10.87        9.55      3.73 o 
   9  -7   1        1.27       -1.98      3.20 o 
 -10  -6   1        7.53        4.44      2.46 o 
  -9  -6   1        2.76        0.90      1.98 o 
  -8  -6   1       21.64       24.91      6.53 o 
  -7  -6   1       20.09       23.89      3.52 o 
  -6  -6   1       41.81       43.07      3.78 o 
  -5  -6   1      313.40      308.87      6.11 o 
  -4  -6   1       71.56       71.88      2.57 o 
  -3  -6   1       75.01       72.81      4.24 o 
  -2  -6   1       46.99       48.52      2.43 o 
  -1  -6   1      236.88      235.74      5.67 o 
   1  -6   1      145.78      170.60      5.56 o 
   2  -6   1      204.56      223.07      4.93 o 
   3  -6   1      780.78      806.41     11.59 o 
   4  -6   1      681.81      701.29     15.80 o 
   5  -6   1      223.59      224.26      5.63 o 
   6  -6   1      103.21       99.01      3.94 o 
   7  -6   1       87.23       95.34      4.16 o 
   8  -6   1       99.57      119.17      6.96 o 
   9  -6   1       55.02       60.41      5.83 o 
  10  -6   1       19.55       22.95      5.05 o 
 -10  -5   1       21.58       24.56      3.12 o 
  -9  -5   1       32.31       33.80      3.27 o 
  -8  -5   1       21.13       22.87      2.74 o 
  -7  -5   1       23.13       27.31      3.47 o 
  -6  -5   1       38.94       36.67      3.37 o 
  -5  -5   1      119.39      127.20      8.73 o 
  -4  -5   1        2.80        1.63      0.79 o 
  -3  -5   1      401.28      426.84      6.42 o 
  -2  -5   1      194.41      199.75      3.76 o 
  -1  -5   1      110.73      116.77      3.36 o 
   1  -5   1      550.84      548.03     11.16 o 
   2  -5   1       18.21       22.90      2.66 o 
   3  -5   1      223.51      213.64     10.37 o 
   4  -5   1       30.77       33.74      2.10 o 
   5  -5   1       34.08       39.52      2.41 o 
   6  -5   1      108.03      104.07      3.94 o 
   7  -5   1        4.29        2.89      1.66 o 
   8  -5   1        8.67       11.21      3.68 o 
   9  -5   1        1.99       -3.46      2.43 o 
  10  -5   1       11.54       13.20      4.58 o 
 -11  -4   1        1.25       -0.65      1.96 o 
 -10  -4   1       11.30        5.58      2.04 o 
  -9  -4   1        4.40        0.60      1.64 o 
  -8  -4   1       31.13       32.91      2.97 o 
  -7  -4   1        0.16       -0.33      1.24 o 
  -6  -4   1       43.98       42.91      3.41 o 
  -5  -4   1       71.81       66.55      3.64 o 
  -4  -4   1      163.86      154.51      5.43 o 
  -3  -4   1      154.39      139.28      3.04 o 
  -2  -4   1       22.35       24.94      1.17 o 
  -1  -4   1       38.01       37.50      1.63 o 
   1  -4   1      565.12      555.53     10.80 o 
   2  -4   1       58.65       62.30      2.31 o 
   3  -4   1      433.84      418.77      6.90 o 
   4  -4   1      168.32      174.69      6.28 o 
   5  -4   1       56.96       55.78      3.86 o 
   6  -4   1      209.67      221.71      5.62 o 
   7  -4   1       97.21       88.69      5.47 o 
   8  -4   1       32.77       30.24      4.41 o 
   9  -4   1       34.86       43.30      5.27 o 
  10  -4   1       16.20       14.49      2.60 o 
 -11  -3   1       12.06       10.69      3.69 o 
 -10  -3   1       19.96       19.86      3.74 o 
  -9  -3   1       30.08       24.59      2.71 o 
  -8  -3   1      189.43      207.94      5.67 o 
  -7  -3   1      122.77      130.57      4.39 o 
  -6  -3   1      101.67      106.52      3.49 o 
  -5  -3   1      407.30      410.55      9.47 o 
  -4  -3   1      192.76      203.91      5.67 o 
  -3  -3   1      333.37      343.23     10.84 o 
  -2  -3   1      446.41      405.84      7.14 o 
  -1  -3   1      274.45      293.32      5.19 o 
   1  -3   1     1791.73     1839.76     24.33 o 
   2  -3   1      431.53      437.89      6.48 o 
   3  -3   1      298.73      292.48      5.22 o 
   4  -3   1        6.49        6.08      1.20 o 
   5  -3   1       23.02       18.03      3.43 o 
   6  -3   1       50.60       56.09      4.14 o 
   7  -3   1       59.46       53.86      4.36 o 
   8  -3   1       47.93       51.29      4.58 o 
   9  -3   1       26.76       19.75      2.91 o 
  10  -3   1        3.93       -1.23      2.92 o 
  11  -3   1       10.41        9.55      4.28 o 
 -11  -2   1        5.38        8.26      3.44 o 
 -10  -2   1        9.43        5.15      1.93 o 
  -9  -2   1        6.73        4.53      1.74 o 
  -8  -2   1        9.96        6.46      3.16 o 
  -7  -2   1       28.87       30.37      2.46 o 
  -6  -2   1       97.85      103.99      3.37 o 
  -5  -2   1      262.34      279.43      5.30 o 
  -4  -2   1     1411.38     1496.92     19.73 o 
  -3  -2   1      136.16      136.91      3.83 o 
  -2  -2   1      689.44      750.58     13.75 o 
  -1  -2   1     7565.10     6380.07     97.40 o 
   1  -2   1     3592.14     3428.29     35.37 o 
   2  -2   1       10.30        9.02      0.95 o 
   3  -2   1      983.65     1008.36     39.23 o 
   4  -2   1     2210.65     2266.09     25.52 o 
   5  -2   1      495.16      505.88      8.35 o 
   6  -2   1      405.55      378.90     10.36 o 
   7  -2   1      267.88      278.97      9.33 o 
   8  -2   1       67.90       64.35      4.93 o 
   9  -2   1        2.97       -1.03      1.53 o 
  10  -2   1       32.81       35.59      5.14 o 
  11  -2   1       40.84       47.22      6.16 o 
 -11  -1   1       45.04       52.12      5.58 o 
 -10  -1   1       28.20       26.69      4.05 o 
  -9  -1   1       30.94       32.51      2.80 o 
  -8  -1   1      415.91      426.31      8.07 o 
  -7  -1   1      734.18      717.32     10.79 o 
  -6  -1   1       91.94       84.17      2.90 o 
  -5  -1   1      588.60      607.03      8.63 o 
  -4  -1   1     1847.92     1859.87     20.34 o 
  -3  -1   1      551.08      530.99      6.86 o 
  -2  -1   1     3208.00     3089.10     31.19 o 
  -1  -1   1     1495.55     1518.78     22.36 o 
   0  -1   1     2140.17     2228.01     31.92 o 
   1  -1   1     1129.74     1138.33     13.54 o 
   2  -1   1       65.51       64.89      2.73 o 
   3  -1   1      488.94      474.31      6.91 o 
   4  -1   1      611.96      637.28      9.06 o 
   5  -1   1      306.82      299.48      8.36 o 
   6  -1   1      311.72      295.15      8.83 o 
   7  -1   1      143.24      130.79      6.23 o 
   8  -1   1       12.43       12.00      2.10 o 
   9  -1   1        3.18        2.23      2.59 o 
  10  -1   1       12.68       14.36      3.88 o 
  11  -1   1       32.57       32.83      5.15 o 
 -11   0   1        0.03        0.08      2.80 o 
 -10   0   1        4.56        5.66      3.00 o 
  -9   0   1        3.13        2.23      1.50 o 
  -8   0   1        4.65        3.44      1.83 o 
  -7   0   1       37.83       34.68      2.21 o 
  -6   0   1       49.19       44.96      2.12 o 
  -5   0   1      125.05      143.64      3.40 o 
  -4   0   1      470.65      477.24      6.69 o 
  -3   0   1      473.21      443.13      5.86 o 
  -2   0   1        0.22        0.26      0.42 o 
  -1   0   1      791.82      826.93     13.37 o 
   0   0   1     2040.48     1909.15     16.36 o 
   1   0   1      150.46      122.05      1.65 o 
   2   0   1      806.07      788.77     11.76 o 
   3   0   1      285.11      271.90      6.51 o 
   4   0   1     2397.05     2579.18     39.46 o 
   5   0   1     1435.70     1490.71     25.45 o 
   6   0   1        9.09        2.93      1.89 o 
   7   0   1      394.59      384.67      7.74 o 
   8   0   1      490.78      473.96     13.17 o 
   9   0   1      100.16       87.07      5.81 o 
  10   0   1       48.68       58.26      6.11 o 
  11   0   1       21.48       25.16      4.62 o 
 -11   1   1       45.24       57.39      6.08 o 
 -10   1   1       28.59       29.00      4.49 o 
  -9   1   1       30.17       31.52      4.08 o 
  -8   1   1      420.43      442.84      8.04 o 
  -7   1   1      739.82      733.97     10.67 o 
  -6   1   1       96.26       87.96      2.84 o 
  -5   1   1      592.48      630.43      9.94 o 
  -4   1   1     1848.17     1928.45     67.46 o 
  -3   1   1      548.00      522.98      7.82 o 
  -2   1   1     3195.53     3002.22     30.30 o 
  -1   1   1     1489.89     1481.33     15.47 o 
   0   1   1     2143.99     2111.96     20.54 o 
   1   1   1     1133.10     1143.56     12.31 o 
   2   1   1       68.61       67.15      2.63 o 
   3   1   1      495.00      490.00      9.71 o 
   4   1   1      617.32      634.61     12.77 o 
   5   1   1      307.82      305.76      5.23 o 
   6   1   1      310.29      299.34      5.54 o 
   7   1   1      142.27      131.02      6.28 o 
   8   1   1       12.65        6.78      2.88 o 
   9   1   1        3.21        3.12      2.46 o 
  10   1   1       12.68       13.41      3.96 o 
  11   1   1       32.51       37.14      5.37 o 
 -11   2   1        5.27        3.99      2.96 o 
 -10   2   1        9.37        8.19      3.00 o 
  -9   2   1        6.94        7.94      2.68 o 
  -8   2   1        9.56        8.84      2.81 o 
  -7   2   1       28.56       20.78      2.00 o 
  -6   2   1       97.08      107.55      3.08 o 
  -5   2   1      266.87      285.30      4.97 o 
  -4   2   1     1422.78     1500.26     16.73 o 
  -3   2   1      137.43      137.00      2.68 o 
  -2   2   1      701.01      737.44      8.66 o 
  -1   2   1     7522.25     6397.19    108.63 o 
   0   2   1     9424.37     8227.24    119.51 o 
   1   2   1     3623.96     3644.96     50.59 o 
   2   2   1       10.24        9.80      1.43 o 
   4   2   1     2225.04     2390.88     24.89 o 
   5   2   1      497.14      525.93     16.42 o 
   6   2   1      410.73      377.34     10.15 o 
   7   2   1      266.93      269.41      9.28 o 
   8   2   1       65.73       58.32      4.76 o 
   9   2   1        3.34        5.40      2.68 o 
  10   2   1       32.55       40.67      5.42 o 
  11   2   1       40.94       51.90      6.42 o 
 -11   3   1       12.22        9.57      3.43 o 
 -10   3   1       20.97       17.31      3.71 o 
  -9   3   1       31.87       31.99      4.45 o 
  -8   3   1      193.04      226.53      8.93 o 
  -7   3   1      125.86      132.68      6.28 o 
  -6   3   1      105.22      108.26      3.05 o 
  -5   3   1      405.06      393.43      6.14 o 
  -4   3   1      187.93      188.86      3.88 o 
  -3   3   1      341.11      353.70      5.27 o 
  -2   3   1      452.38      413.69      5.76 o 
  -1   3   1      273.12      286.49      4.82 o 
   0   3   1     1802.76     1731.51     19.12 o 
   1   3   1     1793.31     1824.53     28.13 o 
   2   3   1      430.72      436.06      9.17 o 
   3   3   1      299.59      289.69      7.52 o 
   4   3   1        6.49        5.42      1.83 o 
   5   3   1       23.40       21.04      1.43 o 
   6   3   1       50.12       45.97      3.87 o 
   7   3   1       58.80       53.85      4.45 o 
   8   3   1       48.31       48.57      4.65 o 
   9   3   1       26.95       29.74      4.55 o 
  10   3   1        3.93        1.44      2.77 o 
  11   3   1       10.42       14.20      3.98 o 
 -11   4   1        1.20        3.96      3.05 o 
 -10   4   1       11.59       11.86      3.43 o 
  -9   4   1        4.29        2.91      2.53 o 
  -8   4   1       30.26       26.65      4.02 o 
  -7   4   1        0.13       -2.31      1.54 o 
  -6   4   1       45.03       40.80      3.59 o 
  -5   4   1       74.04       69.91      2.28 o 
  -4   4   1      163.50      149.62      3.28 o 
  -3   4   1      150.16      138.11      3.08 o 
  -2   4   1       23.54       24.43      1.33 o 
  -1   4   1       36.59       35.80      2.04 o 
   0   4   1     1282.13     1293.64     41.31 o 
   1   4   1      560.15      543.35      9.63 o 
   2   4   1       62.65       64.73      3.36 o 
   3   4   1      436.47      427.85     10.13 o 
   4   4   1      171.84      168.95      6.19 o 
   5   4   1       55.85       60.74      4.06 o 
   6   4   1      205.72      198.36      7.85 o 
   7   4   1       93.28       84.45      5.49 o 
   8   4   1       31.12       26.68      4.16 o 
   9   4   1       35.96       35.57      4.93 o 
  10   4   1       15.89       20.75      4.34 o 
 -10   5   1       21.74       24.94      4.55 o 
  -9   5   1       33.26       31.17      4.82 o 
  -8   5   1       20.79       21.28      3.72 o 
  -7   5   1       24.59       21.74      3.56 o 
  -6   5   1       37.85       42.96      3.85 o 
  -5   5   1      114.84      115.45      3.10 o 
  -4   5   1        2.34        0.11      0.66 o 
  -3   5   1      398.51      407.37      6.53 o 
  -2   5   1      191.00      207.29      4.23 o 
  -1   5   1      106.45      112.83      3.16 o 
   0   5   1     1593.10     1596.65     18.67 o 
   1   5   1      553.69      546.84      8.31 o 
   2   5   1       19.21       17.52      2.44 o 
   3   5   1      221.34      222.12      7.18 o 
   4   5   1       32.01       33.90      3.08 o 
   5   5   1       35.16       38.03      3.68 o 
   6   5   1      106.85       94.88      5.63 o 
   7   5   1        4.49        2.08      2.10 o 
   8   5   1        8.85        6.54      2.92 o 
   9   5   1        2.01        2.81      2.79 o 
  10   5   1       11.57        8.42      3.39 o 
 -10   6   1        7.64        6.53      3.24 o 
  -9   6   1        2.72        0.59      2.56 o 
  -8   6   1       21.06       15.31      3.67 o 
  -7   6   1       19.41       17.54      3.61 o 
  -6   6   1       42.06       39.19      4.51 o 
  -5   6   1      314.84      295.11      9.90 o 
  -4   6   1       72.05       65.65      2.46 o 
  -3   6   1       76.62       67.85      2.49 o 
  -2   6   1       48.25       48.99      3.50 o 
  -1   6   1      234.24      243.40      5.22 o 
   0   6   1      416.99      430.73     11.39 o 
   1   6   1      140.25      159.63      4.20 o 
   2   6   1      202.13      216.04      7.29 o 
   3   6   1      775.06      803.36     17.18 o 
   4   6   1      681.49      681.01     15.85 o 
   5   6   1      222.38      224.53      8.64 o 
   6   6   1       99.38       94.52      5.97 o 
   7   6   1       85.29       85.20      6.08 o 
   8   6   1       98.00      100.49      6.77 o 
   9   6   1       54.54       56.43      5.56 o 
  10   6   1       19.27       24.71      4.99 o 
 -10   7   1       19.68       34.09      5.55 o 
  -9   7   1       58.87       73.66      6.39 o 
  -8   7   1       42.70       39.16      5.22 o 
  -7   7   1      147.05      157.52      8.09 o 
  -6   7   1      103.78      102.60      6.28 o 
  -5   7   1      171.85      167.10      7.67 o 
  -4   7   1      172.97      172.63      7.46 o 
  -3   7   1      110.09      106.56      5.59 o 
  -2   7   1      128.44      121.02      5.74 o 
  -1   7   1       18.77       16.23      4.91 o 
   0   7   1       80.07      101.18      3.57 o 
   1   7   1      193.41      209.16      5.23 o 
   2   7   1      298.50      284.49      8.98 o 
   3   7   1      112.88      113.63      5.84 o 
   4   7   1       97.93       89.37      5.46 o 
   5   7   1       50.99       54.52      4.64 o 
   6   7   1       44.10       50.87      5.40 o 
   7   7   1       68.71       60.48      5.64 o 
   8   7   1       10.88        8.70      3.38 o 
   9   7   1        1.27        1.08      2.78 o 
  -9   8   1       48.15       58.07      6.74 o 
  -8   8   1       34.63       35.01      5.20 o 
  -7   8   1        9.42       11.78      3.58 o 
  -6   8   1        2.66        1.18      2.75 o 
  -5   8   1       72.01       66.55      5.38 o 
  -4   8   1      160.97      149.41      7.29 o 
  -3   8   1      123.56      128.01      6.55 o 
  -2   8   1       79.96       76.99      5.02 o 
  -1   8   1      200.44      180.94      5.10 o 
   0   8   1      194.40      191.35      5.27 o 
   1   8   1      220.91      227.67      5.88 o 
   2   8   1      477.71      484.53     13.01 o 
   3   8   1      229.03      220.67      8.58 o 
   4   8   1      238.80      229.25      9.21 o 
   5   8   1      155.19      163.10      7.98 o 
   6   8   1       72.45       74.60      6.01 o 
   7   8   1      116.38      123.39      7.68 o 
   8   8   1       95.30       98.36      7.23 o 
  -8   9   1       32.62       33.93      5.69 o 
  -7   9   1       24.20       25.08      4.71 o 
  -6   9   1       18.33       17.82      3.95 o 
  -5   9   1        0.67       -2.86      2.00 o 
  -4   9   1       98.33       90.54      6.17 o 
  -3   9   1      322.73      300.05     10.77 o 
  -2   9   1      201.73      200.32      8.43 o 
  -1   9   1      117.03      105.94      5.72 o 
   0   9   1       10.65        6.79      1.84 o 
   1   9   1       68.60       61.14      3.26 o 
   2   9   1       90.41       96.38      5.90 o 
   3   9   1       32.75       22.71      3.75 o 
   4   9   1       69.63       77.98      5.79 o 
   5   9   1       30.86       29.04      4.44 o 
   6   9   1       23.22       15.31      3.90 o 
   7   9   1        0.55        1.70      2.80 o 
   8   9   1        0.85        4.88      3.35 o 
  -7  10   1       10.13        5.08      3.60 o 
  -6  10   1        4.02        2.79      2.98 o 
  -5  10   1       18.47       12.22      3.80 o 
  -4  10   1       61.91       70.60      5.73 o 
  -3  10   1       30.86       27.33      4.58 o 
  -2  10   1       90.62       84.78      5.97 o 
  -1  10   1      107.01      100.11      4.30 o 
   0  10   1      108.12      101.52      4.37 o 
   1  10   1      214.20      195.85      6.06 o 
   2  10   1       99.02       92.67      6.18 o 
   3  10   1       18.53       14.21      3.64 o 
   4  10   1       31.52       27.02      4.61 o 
   5  10   1        9.96        7.23      3.31 o 
   6  10   1       32.26       32.65      5.13 o 
   7  10   1       38.32       47.57      6.37 o 
  -6  11   1        8.40        6.45      3.73 o 
  -5  11   1       19.92       18.25      4.32 o 
  -4  11   1       34.01       32.78      4.99 o 
  -3  11   1       66.91       74.50      5.96 o 
  -2  11   1       21.09       21.82      4.25 o 
  -1  11   1       13.03       10.09      2.45 o 
   0  11   1        9.34        5.51      2.08 o 
   1  11   1       18.77       12.14      2.35 o 
   2  11   1        3.82        1.62      2.53 o 
   3  11   1        2.47       -1.01      2.34 o 
   4  11   1       32.86       32.90      5.04 o 
   5  11   1       30.06       24.56      4.69 o 
   6  11   1        5.44        5.14      3.53 o 
  -4  12   1        2.88        3.01      2.95 o 
  -3  12   1        1.99        0.77      2.85 o 
  -2  12   1       27.30       11.75      3.68 o 
  -1  12   1       31.82       28.44      5.11 o 
   0  12   1       22.23       19.78      2.86 o 
   1  12   1       13.76        9.25      3.67 o 
   2  12   1        2.08       -3.58      2.39 o 
   3  12   1        3.83        2.82      2.95 o 
   4  12   1       21.78       20.44      4.69 o 
  -1  13   1        4.62        1.73      2.13 o 
   0  13   1       14.71       12.74      2.63 o 
   1  13   1       17.51        4.50      3.52 o 
   1 -12   2        6.25        6.28      3.48 o 
   2 -12   2        5.53       -0.03      3.01 o 
   3 -12   2       21.49       20.64      4.40 o 
  -6 -11   2       47.96       55.27      5.35 o 
  -1 -11   2       13.42       16.18      3.27 o 
   1 -11   2       47.31       52.00      5.93 o 
   2 -11   2       28.74       29.99      4.92 o 
   3 -11   2       29.71       48.22      5.86 o 
   4 -11   2       78.67       96.54      6.74 o 
   5 -11   2       62.40       75.16      6.23 o 
  -7 -10   2        3.81        1.01      2.90 o 
  -6 -10   2        2.27       -1.45      2.50 o 
  -3 -10   2       63.82       59.76      4.65 o 
   0 -10   2       23.61       24.29      3.54 o 
   1 -10   2       15.94        9.27      2.50 o 
   2 -10   2        0.90        0.28      1.41 o 
   3 -10   2       43.36       48.50      4.02 o 
   4 -10   2       21.45       24.18      2.86 o 
   5 -10   2       15.43       12.75      3.89 o 
   6 -10   2       20.50       17.73      4.36 o 
  -8  -9   2       47.77       47.50      6.18 o 
  -7  -9   2       72.78       69.58      5.97 o 
  -6  -9   2       49.48       55.01      5.14 o 
  -5  -9   2       18.62       13.21      3.04 o 
  -4  -9   2      228.02      243.61      8.44 o 
  -3  -9   2      375.83      382.55     10.75 o 
   0  -9   2      230.18      227.31      8.22 o 
   1  -9   2      242.07      224.25      8.09 o 
   2  -9   2       47.29       41.59      2.79 o 
   3  -9   2       42.84       42.07      2.92 o 
   4  -9   2       98.38       95.34      4.48 o 
   5  -9   2       45.53       47.68      3.16 o 
   6  -9   2       52.63       58.16      3.59 o 
   7  -9   2       30.12       28.18      3.67 o 
  -9  -8   2        3.28       -1.00      3.14 o 
  -8  -8   2       10.83       12.52      4.16 o 
  -7  -8   2       24.22       21.38      4.30 o 
  -6  -8   2       13.59       14.32      4.06 o 
  -5  -8   2       13.67       12.96      2.77 o 
  -4  -8   2        1.93        4.50      2.11 o 
  -3  -8   2       60.94       62.52      4.12 o 
   0  -8   2      221.84      221.27      7.69 o 
   1  -8   2      345.53      316.31      9.50 o 
   2  -8   2       63.11       55.98      3.03 o 
   3  -8   2       37.90       38.46      2.73 o 
   4  -8   2       92.73       92.21      3.91 o 
   5  -8   2       32.21       39.64      3.61 o 
   6  -8   2       26.74       34.72      9.38 o 
   7  -8   2       37.32       44.09      3.78 o 
   8  -8   2       26.85       34.59      3.65 o 
 -10  -7   2       22.41       35.76      5.99 o 
  -9  -7   2       38.52       47.57      6.03 o 
  -8  -7   2       77.96       83.31      6.37 o 
  -7  -7   2      126.62      132.08      4.79 o 
  -6  -7   2       69.30       75.34      3.54 o 
  -5  -7   2      300.19      297.51      8.71 o 
  -4  -7   2      375.33      382.04      9.85 o 
  -3  -7   2      218.97      228.39      7.05 o 
   0  -7   2      939.00      977.05     19.27 o 
   1  -7   2      885.57      914.06     18.40 o 
   2  -7   2      453.56      502.18     10.39 o 
   3  -7   2      195.11      202.65      9.56 o 
   4  -7   2      388.69      399.16      8.15 o 
   5  -7   2       61.18       56.92      3.19 o 
   6  -7   2       13.51       17.00      2.43 o 
   7  -7   2       39.31       42.22      3.63 o 
   8  -7   2       21.69       21.48      3.05 o 
   9  -7   2       26.85       37.78      6.05 o 
 -10  -6   2        8.16       15.49      4.00 o 
  -9  -6   2       13.55       11.55      3.68 o 
  -8  -6   2        3.31        0.51      1.71 o 
  -7  -6   2       36.21       35.32      2.99 o 
  -6  -6   2        0.35       -0.99      1.50 o 
  -5  -6   2       22.23       21.70      2.82 o 
  -4  -6   2       16.56       20.94      1.58 o 
  -3  -6   2       28.74       24.89      1.39 o 
  -2  -6   2       29.71       36.14      1.85 o 
  -1  -6   2       85.30       90.45      2.80 o 
   1  -6   2       12.15       16.28      2.37 o 
   2  -6   2      133.35      132.09      2.67 o 
   3  -6   2      234.30      238.55      5.64 o 
   4  -6   2      172.86      174.94      4.98 o 
   5  -6   2       51.43       46.45      2.89 o 
   6  -6   2        1.76        3.08      1.56 o 
   7  -6   2       39.58       45.02      3.35 o 
   8  -6   2       30.23       42.31      3.78 o 
   9  -6   2       16.39       14.68      4.26 o 
 -11  -5   2       19.85       10.81      3.62 o 
 -10  -5   2       31.94       35.20      3.51 o 
  -9  -5   2       37.07       38.30      3.89 o 
  -8  -5   2      128.53      131.42      4.70 o 
  -7  -5   2       43.61       43.92      2.77 o 
  -6  -5   2       16.44       16.77      1.98 o 
  -5  -5   2        8.03        6.97      1.35 o 
  -4  -5   2       57.57       53.65      3.01 o 
  -3  -5   2      178.08      176.22      3.34 o 
  -2  -5   2      142.55      153.57      3.54 o 
  -1  -5   2      829.18      885.04     13.75 o 
   1  -5   2      298.06      340.57      4.64 o 
   2  -5   2      256.36      249.57      3.60 o 
   3  -5   2      178.27      190.78      4.78 o 
   4  -5   2      201.21      199.78      5.09 o 
   5  -5   2      285.98      288.45     14.96 o 
   6  -5   2      105.95       99.03      9.09 o 
   7  -5   2       51.58       47.45      5.20 o 
   8  -5   2      234.41      241.07     10.01 o 
   9  -5   2       63.72       67.22      6.09 o 
  10  -5   2       24.84       40.48      6.15 o 
 -11  -4   2        2.82        1.47      2.04 o 
 -10  -4   2        0.71       -0.77      1.75 o 
  -9  -4   2       15.58       16.41      2.43 o 
  -8  -4   2        4.35        2.79      1.65 o 
  -7  -4   2        9.88        8.58      2.95 o 
  -6  -4   2       33.67       37.63      2.27 o 
  -5  -4   2        5.67        8.07      2.64 o 
  -4  -4   2       12.65       12.12      1.90 o 
  -3  -4   2      455.47      450.70      6.78 o 
  -2  -4   2      393.54      384.45      4.36 o 
  -1  -4   2      675.37      686.47     12.83 o 
   0  -4   2       64.17       64.32      2.62 o 
   1  -4   2       11.77       15.88      0.93 o 
   2  -4   2      703.46      749.93      7.71 o 
   3  -4   2       71.44       69.75      3.52 o 
   4  -4   2      138.62      144.52      4.13 o 
   5  -4   2       84.45       86.28      3.44 o 
   6  -4   2       46.45       39.60      2.73 o 
   7  -4   2        0.12       -1.97      1.31 o 
   8  -4   2       51.09       54.20      5.01 o 
   9  -4   2       17.87       20.61      4.28 o 
  10  -4   2       17.12       23.28      4.74 o 
 -11  -3   2       29.31       29.70      3.22 o 
 -10  -3   2       20.58       19.22      4.64 o 
  -9  -3   2        7.24        5.04      2.95 o 
  -8  -3   2      198.45      181.44      5.19 o 
  -7  -3   2       32.74       32.16      2.42 o 
  -6  -3   2       55.51       54.32      2.51 o 
  -5  -3   2      269.54      278.86      9.48 o 
  -4  -3   2      260.75      277.42      6.93 o 
  -3  -3   2      643.02      675.04      8.69 o 
  -2  -3   2       67.59       74.09      1.88 o 
  -1  -3   2      550.93      545.41     10.10 o 
   0  -3   2      177.87      195.12      4.43 o 
   1  -3   2       63.94       63.29      2.34 o 
   2  -3   2      692.03      733.08      9.91 o 
   3  -3   2     1408.96     1452.47     17.51 o 
   4  -3   2      709.33      702.14     10.38 o 
   5  -3   2      310.40      297.56      6.36 o 
   6  -3   2      199.71      195.54     10.54 o 
   7  -3   2       66.63       58.07      4.79 o 
   8  -3   2       94.03       96.87      6.23 o 
   9  -3   2       23.44       31.00      5.09 o 
  10  -3   2       20.94       24.21      4.82 o 
 -11  -2   2        5.06        2.07      1.93 o 
 -10  -2   2       19.25       19.36      2.63 o 
  -9  -2   2       11.39        8.05      2.13 o 
  -8  -2   2       72.19       75.89      3.40 o 
  -7  -2   2      153.47      156.32      4.34 o 
  -6  -2   2       18.67       19.91      1.79 o 
  -5  -2   2      332.53      393.37      6.44 o 
  -4  -2   2       85.82       89.00      5.00 o 
  -3  -2   2      392.12      406.66      5.66 o 
  -2  -2   2      902.31      872.97      9.90 o 
  -1  -2   2      160.02      176.60      4.28 o 
   0  -2   2     1732.05     1764.45     48.65 o 
   1  -2   2     1592.16     1609.26     14.13 o 
   2  -2   2     1264.16     1339.47     12.29 o 
   3  -2   2      248.11      259.56      5.02 o 
   4  -2   2       69.95       77.41      2.90 o 
   5  -2   2      204.95      205.48      5.41 o 
   6  -2   2      167.00      169.17      7.06 o 
   7  -2   2      243.78      237.43      8.96 o 
   8  -2   2       58.89       55.10      4.89 o 
   9  -2   2       12.55        9.64      3.38 o 
  10  -2   2       27.97       26.31      4.90 o 
 -11  -1   2       23.78       26.65      4.25 o 
 -10  -1   2       15.12       14.59      2.58 o 
  -9  -1   2       11.48        7.74      1.76 o 
  -8  -1   2        9.51        5.12      1.70 o 
  -7  -1   2       27.94       30.98      4.91 o 
  -6  -1   2      231.27      220.85      4.73 o 
  -5  -1   2      414.80      409.43      6.48 o 
  -4  -1   2      895.59      925.00     11.18 o 
  -3  -1   2      992.06     1018.20     11.54 o 
  -2  -1   2      415.39      420.00      6.03 o 
  -1  -1   2      263.64      271.36      5.49 o 
   0  -1   2     1313.78     1331.60     11.65 o 
   1  -1   2     1857.89     1880.23     16.17 o 
   2  -1   2      498.24      479.93      5.83 o 
   3  -1   2      140.10      133.81      3.35 o 
   4  -1   2      130.95      121.70      3.51 o 
   5  -1   2      465.29      466.82     11.41 o 
   6  -1   2      626.85      594.12     14.10 o 
   7  -1   2       90.80       90.93      5.76 o 
   8  -1   2        3.19        0.16      2.42 o 
   9  -1   2       29.24       30.93      4.72 o 
  10  -1   2        1.59       -0.76      3.04 o 
 -12   0   2       13.64       14.31      3.92 o 
 -11   0   2        8.46       11.08      3.25 o 
 -10   0   2       52.50       47.25      4.29 o 
  -9   0   2       13.43       13.78      2.04 o 
  -8   0   2      104.61      100.94      3.80 o 
  -7   0   2        7.15        5.23      1.42 o 
  -6   0   2        4.59        4.75      1.06 o 
  -5   0   2      482.35      516.99      7.58 o 
  -4   0   2      803.05      857.81     10.62 o 
  -3   0   2      323.81      314.72      4.60 o 
  -2   0   2      169.54      154.93      2.56 o 
  -1   0   2    12813.66    10384.23    172.76 o 
   0   0   2      157.81      155.25      2.01 o 
   1   0   2     1654.36     1582.46     13.71 o 
   2   0   2     1336.67     1349.66     12.21 o 
   3   0   2      489.70      546.11      7.83 o 
   4   0   2       94.40      110.82      4.76 o 
   5   0   2        0.40       -1.87      1.25 o 
   6   0   2        0.33        0.17      1.84 o 
   7   0   2      471.71      456.84     12.67 o 
   8   0   2      202.34      211.22      8.72 o 
   9   0   2       22.66       20.75      3.96 o 
  10   0   2       51.67       57.96      6.15 o 
 -11   1   2       24.07       20.82      4.08 o 
 -10   1   2       14.79       15.75      3.37 o 
  -9   1   2       10.41        6.02      1.74 o 
  -8   1   2        8.21        5.14      1.72 o 
  -7   1   2       28.23       27.37      2.19 o 
  -6   1   2      239.15      244.66      4.97 o 
  -5   1   2      417.96      412.44      6.49 o 
  -4   1   2      899.50      963.09     11.58 o 
  -3   1   2     1005.53     1028.47     11.79 o 
  -2   1   2      420.63      419.12      8.23 o 
  -1   1   2      259.03      260.69      3.76 o 
   0   1   2     1309.33     1322.96     11.45 o 
   1   1   2     1880.62     1898.07     19.70 o 
   2   1   2      510.52      491.93     14.82 o 
   3   1   2      139.99      130.93      4.60 o 
   4   1   2      129.14      118.19      4.85 o 
   5   1   2      461.99      454.59     11.17 o 
   6   1   2      622.46      587.67     13.99 o 
   7   1   2       88.86       80.64      5.32 o 
   8   1   2        3.29        1.95      2.46 o 
   9   1   2       28.73       25.38      4.50 o 
  10   1   2        1.79        0.34      2.73 o 
 -11   2   2        5.28        6.82      3.29 o 
 -10   2   2       19.28       19.43      3.88 o 
  -9   2   2       11.04        5.58      2.51 o 
  -8   2   2       73.37       71.47      3.19 o 
  -7   2   2      154.57      160.67      4.91 o 
  -6   2   2       18.63       20.18      2.37 o 
  -5   2   2      331.30      379.20      6.17 o 
  -4   2   2       85.58       86.53      2.45 o 
  -3   2   2      391.77      427.61      6.08 o 
  -2   2   2      903.48      881.00     10.40 o 
  -1   2   2      160.65      174.13      2.31 o 
   0   2   2     1733.84     1738.17     18.80 o 
   1   2   2     1594.65     1589.51     28.11 o 
   2   2   2     1266.14     1342.44     21.57 o 
   3   2   2      251.55      265.13      6.91 o 
   4   2   2       67.80       73.85      3.90 o 
   5   2   2      208.15      200.33      3.82 o 
   6   2   2      169.35      167.29      6.91 o 
   7   2   2      240.98      226.12      8.70 o 
   8   2   2       58.52       56.07      4.86 o 
   9   2   2       13.05        8.61      3.27 o 
  10   2   2       28.07       28.31      4.71 o 
 -11   3   2       29.33       29.03      4.77 o 
 -10   3   2       21.95       29.79      4.59 o 
  -9   3   2        8.19        6.12      2.88 o 
  -8   3   2      194.76      197.18      8.04 o 
  -7   3   2       31.45       26.96      4.89 o 
  -6   3   2       58.06       55.44      2.32 o 
  -5   3   2      261.82      274.61      5.08 o 
  -4   3   2      268.75      279.50      4.94 o 
  -3   3   2      658.22      672.26      8.85 o 
  -2   3   2       68.02       74.98      2.18 o 
  -1   3   2      565.41      551.50      5.87 o 
   0   3   2      183.43      196.22      2.96 o 
   1   3   2       62.43       58.37      1.97 o 
   2   3   2      698.73      722.92     13.50 o 
   3   3   2     1402.57     1452.11     24.33 o 
   4   3   2      701.37      683.63     14.39 o 
   5   3   2      307.46      272.77      8.59 o 
   6   3   2      196.04      187.44      7.43 o 
   7   3   2       64.72       55.36      4.74 o 
   8   3   2       94.27       99.67      6.25 o 
   9   3   2       23.53       24.67      4.49 o 
  10   3   2       21.19       24.16      4.55 o 
 -11   4   2        2.91        2.27      2.99 o 
 -10   4   2        0.63       -2.42      2.39 o 
  -9   4   2       15.69       15.70      3.50 o 
  -8   4   2        4.27        1.03      2.20 o 
  -7   4   2        9.64        6.65      2.45 o 
  -6   4   2       33.34       33.40      1.91 o 
  -5   4   2        5.59        8.61      1.20 o 
  -4   4   2       12.74       10.90      1.24 o 
  -3   4   2      455.34      450.59      6.95 o 
  -2   4   2      393.66      383.22      6.18 o 
  -1   4   2      676.51      698.56     13.30 o 
   0   4   2       63.38       70.99      1.88 o 
   1   4   2       12.29       15.11      1.84 o 
   2   4   2      707.95      747.47     14.39 o 
   3   4   2       71.94       68.69      3.74 o 
   4   4   2      136.40      132.49      5.60 o 
   5   4   2       82.50       83.01      4.78 o 
   6   4   2       44.94       41.28      4.08 o 
   7   4   2        0.08       -2.17      1.65 o 
   8   4   2       51.81       56.63      5.06 o 
   9   4   2       18.15       19.55      4.02 o 
  10   4   2       16.76       19.68      4.41 o 
 -11   5   2       19.52       19.49      4.68 o 
 -10   5   2       32.40       36.55      5.34 o 
  -9   5   2       37.41       34.10      4.77 o 
  -8   5   2      125.73      122.06      6.93 o 
  -7   5   2       43.15       41.89      4.07 o 
  -6   5   2       15.83        8.47      2.49 o 
  -5   5   2        6.71        6.76      1.19 o 
  -4   5   2       58.99       53.12      2.25 o 
  -3   5   2      177.54      172.20      4.01 o 
  -2   5   2      136.90      141.77      2.81 o 
  -1   5   2      812.97      904.91     13.98 o 
   0   5   2     1496.72     1641.37     19.04 o 
   1   5   2      293.24      337.61      8.46 o 
   2   5   2      255.19      256.12      7.43 o 
   3   5   2      174.39      185.43      6.63 o 
   4   5   2      204.95      190.81      7.11 o 
   5   5   2      286.46      284.07      9.40 o 
   6   5   2      102.39       90.66      5.73 o 
   7   5   2       50.07       54.07      5.48 o 
   8   5   2      233.35      231.11      9.92 o 
   9   5   2       64.21       77.16      6.33 o 
  10   5   2       25.01       34.74      5.41 o 
 -10   6   2        8.13        8.14      3.51 o 
  -9   6   2       13.38       12.68      3.58 o 
  -8   6   2        3.48        1.68      2.49 o 
  -7   6   2       36.66       28.24      4.16 o 
  -6   6   2        0.31       -0.87      1.64 o 
  -5   6   2       21.97       23.10      1.85 o 
  -4   6   2       16.55       14.19      1.87 o 
  -3   6   2       28.77       26.31      1.84 o 
  -2   6   2       29.91       31.88      2.28 o 
  -1   6   2       85.19       95.88      2.55 o 
   0   6   2      180.46      198.02      8.79 o 
   1   6   2       12.62       11.18      1.99 o 
   2   6   2      134.04      130.73      5.51 o 
   3   6   2      232.55      238.27      8.06 o 
   4   6   2      171.68      176.94      7.31 o 
   5   6   2       49.96       47.84      4.21 o 
   6   6   2        1.96        2.02      2.01 o 
   7   6   2       40.32       43.60      5.11 o 
   8   6   2       30.05       34.90      5.10 o 
   9   6   2       16.48       14.10      4.15 o 
 -10   7   2       22.30       33.98      5.44 o 
  -9   7   2       39.07       51.47      6.01 o 
  -8   7   2       77.59       84.18      6.31 o 
  -7   7   2      126.30      133.16      7.56 o 
  -6   7   2       68.88       63.70      5.10 o 
  -5   7   2      299.26      281.70     10.06 o 
  -4   7   2      377.84      360.10     11.14 o 
  -3   7   2      221.69      216.56      5.20 o 
  -2   7   2      191.87      185.09      3.82 o 
  -1   7   2      141.63      133.38      4.02 o 
   0   7   2      928.52      979.71     13.80 o 
   1   7   2      881.90      941.63     13.52 o 
   2   7   2      449.29      488.49     12.48 o 
   3   7   2      193.85      199.00      7.72 o 
   4   7   2      391.70      396.58     11.91 o 
   5   7   2       59.94       54.23      4.78 o 
   6   7   2       12.38        9.11      3.09 o 
   7   7   2       39.29       48.56      5.55 o 
   8   7   2       21.38       20.20      4.69 o 
   9   7   2       26.77       31.32      5.36 o 
  -9   8   2        3.26        5.21      3.60 o 
  -8   8   2       10.85        8.17      3.84 o 
  -7   8   2       24.01       19.13      4.12 o 
  -6   8   2       13.84        7.67      3.03 o 
  -5   8   2       13.73        7.23      2.68 o 
  -4   8   2        1.91        0.48      1.97 o 
  -3   8   2       60.84       62.84      4.86 o 
  -2   8   2        4.03        0.71      1.18 o 
  -1   8   2       57.12       48.65      2.71 o 
   0   8   2      223.21      211.83      5.58 o 
   1   8   2      347.49      334.08      7.29 o 
   2   8   2       63.20       50.50      4.13 o 
   3   8   2       37.07       32.85      4.14 o 
   4   8   2       92.13       94.84      6.09 o 
   5   8   2       32.26       31.47      4.55 o 
   6   8   2       26.86       33.77      4.98 o 
   7   8   2       37.53       30.60      5.11 o 
   8   8   2       27.36       27.75      4.88 o 
  -8   9   2       48.50       54.00      6.56 o 
  -7   9   2       73.45       64.05      5.86 o 
  -6   9   2       51.17       54.00      5.16 o 
  -5   9   2       20.25       20.50      4.02 o 
  -4   9   2      231.17      223.91      9.52 o 
  -3   9   2      378.34      374.43     12.30 o 
  -2   9   2      259.02      259.82      6.53 o 
  -1   9   2      296.54      299.61      8.64 o 
   0   9   2      231.42      230.74      6.21 o 
   1   9   2      241.49      238.84      8.86 o 
   2   9   2       47.27       45.46      4.21 o 
   3   9   2       43.07       41.77      4.82 o 
   4   9   2       98.16       83.45      6.02 o 
   5   9   2       45.64       48.09      5.69 o 
   6   9   2       52.57       55.82      5.42 o 
   7   9   2       29.85       25.72      4.86 o 
  -7  10   2        3.72        2.61      3.25 o 
  -6  10   2        2.20       -0.61      2.57 o 
  -5  10   2       17.83       18.96      4.03 o 
  -4  10   2        7.74        8.84      3.21 o 
  -3  10   2       63.97       59.82      5.17 o 
  -2  10   2       60.54       61.97      4.91 o 
  -1  10   2       22.78       19.69      2.54 o 
   0  10   2       23.99       19.88      2.57 o 
   1  10   2       16.05       11.55      2.95 o 
   2  10   2        0.81       -0.06      2.24 o 
   3  10   2       44.28       46.96      5.42 o 
   4  10   2       22.08       20.13      4.10 o 
   5  10   2       15.65       13.01      4.05 o 
   6  10   2       21.00       26.31      5.16 o 
  -6  11   2       49.12       49.43      6.41 o 
  -5  11   2       60.40       58.58      5.81 o 
  -4  11   2       51.19       61.03      6.65 o 
  -3  11   2       59.37       55.51      5.43 o 
  -2  11   2       17.95       18.62      4.05 o 
  -1  11   2       14.17       12.91      3.19 o 
   0  11   2       43.64       37.67      5.05 o 
   1  11   2       48.82       51.87      5.56 o 
   2  11   2       29.86       41.57      5.21 o 
   3  11   2       29.75       25.82      4.59 o 
   4  11   2       78.45       90.57      6.92 o 
   5  11   2       62.28       71.11      6.41 o 
  -4  12   2        0.75        3.27      3.12 o 
  -3  12   2        7.31        6.85      3.42 o 
  -2  12   2        9.07        4.57      3.21 o 
  -1  12   2        2.44        0.24      2.82 o 
   0  12   2        6.89        6.10      2.13 o 
   1  12   2        6.28        2.20      2.83 o 
   2  12   2        5.72       -0.19      2.73 o 
   3  12   2       21.80       18.06      4.15 o 
  -4 -12   3        5.90        6.25      3.14 o 
  -3 -12   3        5.06        6.28      2.98 o 
  -1 -12   3       13.03       13.36      3.41 o 
   1 -12   3       19.98       19.23      4.51 o 
   2 -12   3       13.10       11.69      3.76 o 
   3 -12   3        5.94        5.72      3.50 o 
  -6 -11   3       13.63       13.18      3.87 o 
  -5 -11   3       20.66       17.38      4.07 o 
  -4 -11   3       43.33       44.55      5.45 o 
  -3 -11   3       25.01       22.06      3.97 o 
  -1 -11   3        7.42       10.03      2.97 o 
   0 -11   3        7.09        3.41      2.47 o 
   1 -11   3       19.50       19.58      2.79 o 
   2 -11   3       20.47       24.48      2.94 o 
   3 -11   3       47.25       48.87      3.56 o 
   4 -11   3       81.53      106.56      7.40 o 
  -7 -10   3       37.29       41.71      5.63 o 
  -6 -10   3       70.56       87.20      6.54 o 
  -5 -10   3       21.33       26.35      4.51 o 
  -4 -10   3       74.03       70.69      5.39 o 
  -3 -10   3      170.28      177.14      8.05 o 
  -2 -10   3       16.47       15.30      3.37 o 
  -1 -10   3       17.75       16.15      3.43 o 
   0 -10   3        8.95        5.58      2.35 o 
   1 -10   3       13.56       15.07      4.98 o 
   2 -10   3       29.55       29.60      2.98 o 
   3 -10   3       25.60       34.12      3.17 o 
   4 -10   3       17.82       24.08      4.60 o 
   5 -10   3       23.42       25.97      3.10 o 
   6 -10   3       17.14       20.33      6.50 o 
  -8  -9   3        6.25        4.50      3.36 o 
  -7  -9   3       21.64       26.34      4.79 o 
  -6  -9   3        2.03        0.70      2.55 o 
  -5  -9   3       10.11        7.30      3.06 o 
  -4  -9   3      140.27      163.27      7.80 o 
  -3  -9   3      166.26      165.89      7.49 o 
  -2  -9   3       96.05       87.68      5.28 o 
  -1  -9   3       61.05       67.30      4.35 o 
   0  -9   3       28.39       27.28      3.70 o 
   1  -9   3       89.68       82.87      3.83 o 
   2  -9   3       60.16       55.40      3.29 o 
   3  -9   3       69.13       75.11      3.80 o 
   4  -9   3       84.31       82.94      6.87 o 
   5  -9   3       76.77       79.98      4.35 o 
   6  -9   3       30.99       44.21      3.50 o 
   7  -9   3       18.24       20.04      3.03 o 
  -9  -8   3       23.11       15.24      4.45 o 
  -8  -8   3       87.52      109.04      7.47 o 
  -7  -8   3      159.74      174.80      8.94 o 
  -6  -8   3       29.90       25.16      4.23 o 
  -5  -8   3       15.12       23.53      3.89 o 
  -4  -8   3      145.41      139.91      6.91 o 
  -3  -8   3      259.19      264.50      5.96 o 
  -2  -8   3       57.54       63.80      4.22 o 
  -1  -8   3       10.19       11.18      2.36 o 
   0  -8   3       28.34       29.20      2.18 o 
   1  -8   3        4.75        3.06      3.32 o 
   2  -8   3       12.10       12.19      2.07 o 
   3  -8   3       45.29       41.52      3.51 o 
   4  -8   3       24.39       29.66      2.87 o 
   5  -8   3       24.56       27.98      3.01 o 
   6  -8   3        1.54       -0.75      1.68 o 
   7  -8   3        3.39        2.47      2.06 o 
 -10  -7   3        9.71       13.52      4.33 o 
  -9  -7   3        3.12        3.05      3.09 o 
  -8  -7   3        4.80        2.84      3.08 o 
  -7  -7   3       42.17       42.83      5.23 o 
  -6  -7   3       97.68       90.51      6.02 o 
  -5  -7   3      171.78      187.86      8.12 o 
  -4  -7   3      180.05      192.04      4.85 o 
  -3  -7   3      234.38      216.55      5.03 o 
  -2  -7   3        9.50        5.34      1.89 o 
  -1  -7   3       27.95       27.05      2.95 o 
   0  -7   3       72.46       67.82      2.75 o 
   1  -7   3      168.74      173.51      4.98 o 
   2  -7   3       73.85       73.10      3.32 o 
   3  -7   3      185.38      189.11      5.46 o 
   4  -7   3      399.86      405.32     18.49 o 
   5  -7   3       80.90       81.03      3.94 o 
   6  -7   3       23.28       28.03      3.03 o 
   7  -7   3       22.08       25.92      8.92 o 
   8  -7   3       41.17       52.51      4.23 o 
 -10  -6   3       22.64       23.30      5.00 o 
  -9  -6   3       14.98       13.17      3.95 o 
  -8  -6   3       42.34       49.81      5.67 o 
  -7  -6   3      117.94      111.05      6.73 o 
  -6  -6   3       51.35       55.13      2.90 o 
  -5  -6   3       31.75       28.95      2.17 o 
  -4  -6   3        5.13        3.80      1.86 o 
  -3  -6   3       27.61       26.15      3.05 o 
  -2  -6   3       69.49       66.58      3.76 o 
  -1  -6   3       45.64       46.35      3.01 o 
   0  -6   3      429.30      459.11     10.89 o 
   1  -6   3      134.29      123.50      2.81 o 
   2  -6   3       45.82       49.40      2.66 o 
   3  -6   3      101.31       92.55      4.74 o 
   4  -6   3      100.81      111.82      4.21 o 
   5  -6   3       34.72       42.59      3.31 o 
   6  -6   3       74.67       68.27      3.66 o 
   7  -6   3        0.74       -2.42      1.68 o 
   8  -6   3        8.20        6.83      2.61 o 
   9  -6   3        0.83       -4.79      3.19 o 
 -11  -5   3       16.37       14.65      4.16 o 
 -10  -5   3       15.88       11.75      3.87 o 
  -9  -5   3        3.54       -0.89      2.41 o 
  -8  -5   3       38.95       35.52      4.70 o 
  -7  -5   3       27.53       26.50      2.42 o 
  -6  -5   3        0.55       -0.12      1.06 o 
  -5  -5   3        2.23        0.41      0.83 o 
  -4  -5   3       60.19       62.34      2.99 o 
  -3  -5   3        1.05        0.81      0.72 o 
  -2  -5   3       19.17       17.36      2.31 o 
  -1  -5   3      299.99      288.27      7.35 o 
   0  -5   3      326.73      319.72      5.60 o 
   1  -5   3      137.00      133.87      2.74 o 
   2  -5   3       51.61       54.21      1.57 o 
   3  -5   3       61.57       62.45      2.90 o 
   4  -5   3        4.86        6.96      1.57 o 
   5  -5   3      155.14      158.43     12.21 o 
   6  -5   3       29.29       31.25      2.98 o 
   7  -5   3       53.82       56.77      3.56 o 
   8  -5   3      114.80      120.91     10.85 o 
   9  -5   3       67.89       75.35      6.72 o 
 -11  -4   3       11.93        6.76      3.43 o 
 -10  -4   3        3.36        2.81      2.69 o 
  -9  -4   3        3.17        3.32      2.58 o 
  -8  -4   3       19.00       21.98      7.41 o 
  -7  -4   3        5.72        4.69      3.32 o 
  -6  -4   3       17.79       19.48      3.23 o 
  -5  -4   3        9.06       13.61      2.39 o 
  -4  -4   3      104.87      104.63      2.80 o 
  -3  -4   3      604.63      641.76      8.51 o 
  -2  -4   3       53.11       54.22      3.03 o 
  -1  -4   3      121.61      119.50      4.10 o 
   0  -4   3      106.21      110.64      3.62 o 
   1  -4   3     1929.99     2081.09     18.73 o 
   2  -4   3      358.23      387.64      4.80 o 
   3  -4   3       32.60       24.75      3.30 o 
   4  -4   3       55.52       53.23      2.73 o 
   5  -4   3       21.55       23.27      2.39 o 
   6  -4   3      203.29      219.59      6.15 o 
   7  -4   3       61.73       57.98      3.52 o 
   8  -4   3        3.08        9.68      3.33 o 
   9  -4   3       11.97        8.28      3.88 o 
 -11  -3   3       14.70       11.22      3.42 o 
 -10  -3   3       14.46       14.96      5.82 o 
  -9  -3   3       33.28       38.27      3.87 o 
  -8  -3   3      170.81      176.29      5.01 o 
  -7  -3   3       31.18       30.49      2.25 o 
  -6  -3   3       23.84       21.84      3.57 o 
  -5  -3   3       55.36       50.87      2.73 o 
  -4  -3   3      119.19      118.68      2.85 o 
  -3  -3   3       60.26       53.69      3.08 o 
  -2  -3   3      198.26      204.64      5.05 o 
  -1  -3   3      334.20      366.63      7.79 o 
   0  -3   3     1176.74     1231.64     11.75 o 
   1  -3   3      815.51      832.00      8.80 o 
   2  -3   3      117.00      139.34      3.47 o 
   3  -3   3       35.18       28.15      1.87 o 
   4  -3   3       21.13       23.95      2.30 o 
   5  -3   3       64.65       63.29      5.01 o 
   6  -3   3      162.90      150.41      5.00 o 
   7  -3   3      133.19      130.32      5.49 o 
   8  -3   3      108.01      113.77      7.11 o 
   9  -3   3       15.07       15.32      4.28 o 
  10  -3   3       46.49       52.00      6.66 o 
 -11  -2   3       22.05       22.16      2.90 o 
 -10  -2   3       27.10       25.91      5.41 o 
  -9  -2   3       24.81       30.74      2.75 o 
  -8  -2   3      163.67      154.96      8.94 o 
  -7  -2   3       74.82       74.00      2.98 o 
  -6  -2   3       74.48       73.73      2.71 o 
  -5  -2   3       83.23      102.89      6.31 o 
  -4  -2   3      108.11      134.06      5.85 o 
  -3  -2   3      172.18      159.82      2.79 o 
  -2  -2   3       82.61       72.89      3.04 o 
  -1  -2   3        1.12        0.43      0.78 o 
   0  -2   3     1143.57     1126.89     10.67 o 
   1  -2   3     1699.96     1723.79     15.46 o 
   2  -2   3     1011.32     1077.16     10.45 o 
   3  -2   3      723.27      788.01     11.05 o 
   4  -2   3      100.69      101.36      3.42 o 
   5  -2   3       62.44       58.73      4.59 o 
   6  -2   3       10.40        6.59      1.81 o 
   7  -2   3        8.98        6.47      2.94 o 
   8  -2   3       30.24       36.65      4.87 o 
   9  -2   3       10.22        3.76      3.50 o 
  10  -2   3        1.23       -1.84      2.78 o 
 -12  -1   3       10.87       14.96      3.86 o 
 -11  -1   3        7.09        8.06      2.87 o 
 -10  -1   3       20.08       20.85      3.04 o 
  -9  -1   3      186.04      171.62      5.12 o 
  -8  -1   3      816.38      831.75     42.25 o 
  -7  -1   3      157.10      141.13      4.73 o 
  -6  -1   3      130.50      125.05      3.46 o 
  -5  -1   3      401.73      402.03      8.72 o 
  -4  -1   3      222.85      249.19      4.27 o 
  -3  -1   3       29.86       38.10      1.27 o 
  -2  -1   3      215.06      212.81      5.38 o 
  -1  -1   3     1267.31     1288.28     19.90 o 
   0  -1   3     2283.72     2215.08     18.96 o 
   1  -1   3      329.81      342.99      4.19 o 
   2  -1   3      443.22      469.87      6.94 o 
   3  -1   3      990.56     1052.20     19.08 o 
   4  -1   3      249.85      250.81     11.49 o 
   5  -1   3      349.97      321.23      6.76 o 
   6  -1   3      337.06      366.07     10.98 o 
   7  -1   3       98.14       89.37      5.91 o 
   8  -1   3       68.98       63.82      5.37 o 
   9  -1   3       41.47       34.66      5.11 o 
  10  -1   3       14.36       18.04      4.67 o 
 -12   0   3       89.55      115.13      7.31 o 
 -11   0   3       56.26       63.85      5.26 o 
 -10   0   3      170.46      167.00      5.30 o 
  -9   0   3       25.28       27.59      2.67 o 
  -8   0   3       81.20       73.03      6.16 o 
  -7   0   3       45.65       39.11      2.29 o 
  -6   0   3      231.44      248.17      5.26 o 
  -5   0   3       28.88       20.83      2.30 o 
  -4   0   3      311.67      346.40      5.38 o 
  -3   0   3      180.81      175.79      3.17 o 
  -2   0   3      596.18      588.61      9.07 o 
  -1   0   3        6.92        8.37      0.71 o 
   0   0   3       55.70       59.07      1.34 o 
   1   0   3       31.75       26.14      1.05 o 
   2   0   3       95.93      109.44      2.21 o 
   3   0   3      177.11      198.01      4.33 o 
   4   0   3      124.94      149.80      4.04 o 
   5   0   3      407.46      416.12     10.96 o 
   6   0   3        0.37       -0.57      1.88 o 
   7   0   3       97.26       99.55      5.99 o 
   8   0   3        7.01        4.13      2.74 o 
   9   0   3        0.25       -3.38      2.25 o 
  10   0   3        4.43        2.71      3.04 o 
 -12   1   3       10.85       11.41      3.62 o 
 -11   1   3        7.19        8.86      3.33 o 
 -10   1   3       19.58       19.61      3.69 o 
  -9   1   3      187.16      181.96      5.18 o 
  -8   1   3      817.80      807.36     12.07 o 
  -7   1   3      156.86      143.09      4.05 o 
  -6   1   3      133.91      121.88      3.44 o 
  -5   1   3      405.85      406.25      6.50 o 
  -4   1   3      225.11      251.38      4.49 o 
  -3   1   3       32.52       40.00      3.88 o 
  -2   1   3      218.93      218.43      6.35 o 
  -1   1   3     1253.15     1271.17     10.18 o 
   0   1   3     2275.11     2228.86     18.87 o 
   1   1   3      340.49      350.64      5.74 o 
   2   1   3      454.94      474.99      5.60 o 
   3   1   3     1001.28     1049.48     21.68 o 
   4   1   3      253.12      240.74      7.28 o 
   5   1   3      349.80      312.80      9.28 o 
   6   1   3      337.02      358.74     10.67 o 
   7   1   3       99.39       92.14      5.74 o 
   8   1   3       69.29       62.97      5.16 o 
   9   1   3       41.05       43.39      5.41 o 
  10   1   3       14.95       18.38      4.25 o 
 -11   2   3       22.20       25.37      4.55 o 
 -10   2   3       25.99       27.93      4.13 o 
  -9   2   3       25.98       29.69      3.93 o 
  -8   2   3      167.45      159.79      4.66 o 
  -7   2   3       75.92       76.56      3.55 o 
  -6   2   3       77.07       74.28      2.76 o 
  -5   2   3       79.72       92.19      2.85 o 
  -4   2   3      105.05      126.42      3.11 o 
  -3   2   3      173.82      160.20      4.88 o 
  -2   2   3       79.55       72.75      2.14 o 
  -1   2   3        1.39        0.56      0.24 o 
   0   2   3     1132.92     1147.46     28.09 o 
   1   2   3     1699.63     1744.86     18.58 o 
   2   2   3     1009.97     1081.60     13.15 o 
   3   2   3      718.27      797.96     15.17 o 
   4   2   3       99.64       93.75      4.52 o 
   5   2   3       61.77       58.10      4.05 o 
   6   2   3       10.30        7.09      2.53 o 
   7   2   3        9.06        9.21      2.96 o 
   8   2   3       30.26       31.59      4.68 o 
   9   2   3       10.27        8.92      3.62 o 
  10   2   3        1.26       -0.41      3.02 o 
 -11   3   3       14.88       13.22      3.75 o 
 -10   3   3       14.95       15.89      3.52 o 
  -9   3   3       34.14       42.70      4.90 o 
  -8   3   3      171.70      173.29      4.82 o 
  -7   3   3       31.61       27.97      2.12 o 
  -6   3   3       23.16       17.76      3.47 o 
  -5   3   3       54.63       51.09      2.36 o 
  -4   3   3      122.73      124.17      7.22 o 
  -3   3   3       63.44       54.25      2.08 o 
  -2   3   3      204.90      210.98      4.17 o 
  -1   3   3      343.39      361.82      5.43 o 
   0   3   3     1183.89     1238.03     14.18 o 
   1   3   3      827.43      836.60     11.49 o 
   2   3   3      122.79      145.16      3.60 o 
   3   3   3       33.47       25.72      2.58 o 
   4   3   3       22.80       22.57      2.80 o 
   5   3   3       62.90       60.73      4.17 o 
   6   3   3      159.83      138.11      6.69 o 
   7   3   3      135.76      128.00      6.75 o 
   8   3   3      110.58      114.26      6.94 o 
   9   3   3       15.32       16.88      3.94 o 
  10   3   3       46.85       65.06      6.22 o 
 -11   4   3       11.96       11.60      3.55 o 
 -10   4   3        3.27        3.77      2.57 o 
  -9   4   3        3.48        1.35      2.28 o 
  -8   4   3       18.15       24.45      3.72 o 
  -7   4   3        5.22        2.63      1.25 o 
  -6   4   3       18.69       16.49      1.74 o 
  -5   4   3        8.95       10.22      1.33 o 
  -4   4   3      106.17      104.57      4.16 o 
  -3   4   3      607.21      650.74      9.34 o 
  -2   4   3       53.75       46.07      3.33 o 
  -1   4   3      125.08      121.20      2.81 o 
   0   4   3      104.34      111.21      2.44 o 
   1   4   3     1922.37     2085.40     33.45 o 
   2   4   3      354.75      390.92      9.19 o 
   3   4   3       31.65       33.84      2.94 o 
   4   4   3       54.87       46.61      3.53 o 
   5   4   3       21.66       22.78      3.46 o 
   6   4   3      203.21      204.74      8.23 o 
   7   4   3       61.73       57.04      4.85 o 
   8   4   3        3.10        1.72      2.68 o 
   9   4   3       12.02       13.94      3.94 o 
 -11   5   3       16.22       12.12      3.87 o 
 -10   5   3       16.10       18.66      4.16 o 
  -9   5   3        3.20       -0.49      2.21 o 
  -8   5   3       37.89       39.98      4.89 o 
  -7   5   3       27.20       24.76      3.78 o 
  -6   5   3        0.79       -0.40      0.94 o 
  -5   5   3        2.68        0.05      0.87 o 
  -4   5   3       58.59       64.44      2.63 o 
  -3   5   3        0.88        0.69      0.74 o 
  -2   5   3       19.14       13.71      1.09 o 
  -1   5   3      302.57      295.14      4.48 o 
   0   5   3      332.41      324.67      4.90 o 
   1   5   3      140.79      143.56      3.83 o 
   2   5   3       51.48       51.87      3.37 o 
   3   5   3       60.57       52.09      3.59 o 
   4   5   3        5.88        3.73      1.98 o 
   5   5   3      151.91      148.66      6.88 o 
   6   5   3       27.68       21.88      3.58 o 
   7   5   3       54.21       55.78      5.06 o 
   8   5   3      114.92      116.83      7.23 o 
   9   5   3       68.46       79.45      6.46 o 
 -10   6   3       22.28       22.75      4.49 o 
  -9   6   3       14.99       22.28      4.35 o 
  -8   6   3       42.59       48.49      4.85 o 
  -7   6   3      118.11      115.71      6.74 o 
  -6   6   3       50.86       48.59      4.41 o 
  -5   6   3       31.35       33.48      5.84 o 
  -4   6   3        5.02        5.33      1.57 o 
  -3   6   3       28.21       27.78      2.48 o 
  -2   6   3       68.87       64.22      2.09 o 
  -1   6   3       44.85       48.28      1.91 o 
   0   6   3      430.26      454.87      6.92 o 
   1   6   3      134.77      134.67      5.33 o 
   2   6   3       47.10       46.81      3.48 o 
   3   6   3      101.38       94.16      5.14 o 
   4   6   3      100.63      109.04      5.75 o 
   5   6   3       34.65       33.61      4.14 o 
   6   6   3       74.33       72.35      5.35 o 
   7   6   3        0.74        1.10      2.60 o 
   8   6   3        8.19        6.41      3.15 o 
   9   6   3        0.84        0.33      2.65 o 
 -10   7   3        9.70       10.41      3.95 o 
  -9   7   3        3.38       -1.36      2.54 o 
  -8   7   3        4.50        2.93      2.73 o 
  -7   7   3       42.21       33.70      4.65 o 
  -6   7   3       96.60       91.48      5.95 o 
  -5   7   3      169.99      169.44      4.80 o 
  -4   7   3      180.92      175.77      5.06 o 
  -3   7   3      234.97      212.00      5.39 o 
  -2   7   3       10.22        6.64      1.10 o 
  -1   7   3       29.29       26.24      1.80 o 
   0   7   3       75.07       66.40      2.99 o 
   1   7   3      172.23      174.94      6.52 o 
   2   7   3       73.18       60.81      4.28 o 
   3   7   3      184.01      183.25      7.47 o 
   4   7   3      398.10      387.84     11.82 o 
   5   7   3       80.70       87.44      5.85 o 
   6   7   3       24.53       20.67      3.76 o 
   7   7   3       21.64       21.30      4.32 o 
   8   7   3       40.96       52.95      6.32 o 
  -9   8   3       23.66       30.97      5.55 o 
  -8   8   3       88.06      109.81      7.53 o 
  -7   8   3      159.15      159.09      8.54 o 
  -6   8   3       29.76       28.26      4.30 o 
  -5   8   3       14.38        7.65      2.97 o 
  -4   8   3      147.57      143.43      4.65 o 
  -3   8   3      261.89      248.19      6.85 o 
  -2   8   3       56.69       57.74      3.23 o 
  -1   8   3       10.13        7.62      1.69 o 
   0   8   3       28.36       29.00      2.64 o 
   1   8   3        4.40        4.69      2.07 o 
   2   8   3       12.36        7.76      2.57 o 
   3   8   3       45.37       49.14      4.46 o 
   4   8   3       24.28       18.96      3.67 o 
   5   8   3       24.43       27.52      4.22 o 
   6   8   3        1.51       -2.49      1.76 o 
   7   8   3        3.37        0.98      2.77 o 
  -8   9   3        6.50       10.56      3.90 o 
  -7   9   3       22.32       11.40      3.67 o 
  -6   9   3        2.28        1.66      2.53 o 
  -5   9   3        9.33        7.81      3.03 o 
  -4   9   3      141.25      138.11      7.51 o 
  -3   9   3      167.08      151.35      7.72 o 
  -2   9   3       97.36       80.82      5.20 o 
  -1   9   3       63.51       62.25      3.29 o 
   0   9   3       29.36       29.47      2.79 o 
   1   9   3       90.54       82.23      5.24 o 
   2   9   3       61.08       59.83      4.62 o 
   3   9   3       69.84       82.71      5.72 o 
   4   9   3       85.34       86.61      6.16 o 
   5   9   3       78.10       84.77      6.27 o 
   6   9   3       31.22       29.71      4.98 o 
   7   9   3       18.38       16.65      4.35 o 
  -7  10   3       38.26       38.44      5.85 o 
  -6  10   3       72.13       77.31      6.45 o 
  -5  10   3       22.45       23.41      4.50 o 
  -4  10   3       73.84       67.78      5.73 o 
  -3  10   3      169.38      159.64      8.37 o 
  -2  10   3       16.08       10.04      3.57 o 
  -1  10   3       18.34       20.55      2.55 o 
   0  10   3        9.46        5.59      1.83 o 
   1  10   3       14.08        8.68      2.83 o 
   2  10   3       29.56       30.00      4.27 o 
   3  10   3       25.33       24.83      4.26 o 
   4  10   3       17.84       16.65      4.04 o 
   5  10   3       23.39       23.08      4.65 o 
   6  10   3       17.04        9.56      3.90 o 
  -6  11   3       14.07       10.55      3.88 o 
  -5  11   3       21.25       15.31      4.25 o 
  -4  11   3       43.12       41.44      5.53 o 
  -3  11   3       25.01       30.06      4.77 o 
  -2  11   3        5.45        0.86      2.75 o 
  -1  11   3        8.20        1.03      2.63 o 
   0  11   3        7.56        5.66      2.97 o 
   1  11   3       19.48       23.03      4.08 o 
   2  11   3       20.94       14.80      3.72 o 
   3  11   3       47.97       47.10      5.77 o 
   4  11   3       82.25      107.18      7.45 o 
  -4  12   3        6.07        5.92      3.34 o 
  -3  12   3        5.15        1.86      3.00 o 
  -2  12   3       14.69       11.12      3.65 o 
  -1  12   3       13.14       12.29      3.92 o 
   3  12   3        5.86        5.13      2.94 o 
  -4 -12   4       13.66       11.84      3.74 o 
  -2 -12   4       22.96       27.30      4.46 o 
  -1 -12   4       22.59       14.08      3.48 o 
   0 -12   4       27.37       29.60      3.38 o 
   1 -12   4       26.21       36.16      3.84 o 
  -6 -11   4        1.70        0.32      2.60 o 
  -5 -11   4        4.04        3.70      2.88 o 
  -4 -11   4        4.64        3.55      2.77 o 
  -3 -11   4        1.45       -1.82      2.45 o 
  -1 -11   4        3.56        3.72      2.49 o 
   0 -11   4        1.23       -1.83      1.52 o 
   1 -11   4        5.84        2.87      1.86 o 
   2 -11   4        2.09        0.19      1.64 o 
   3 -11   4       17.52       17.59      2.80 o 
   4 -11   4       15.51       13.04      2.79 o 
  -7 -10   4        0.89       -0.41      2.87 o 
  -6 -10   4       13.54       13.27      3.96 o 
  -5 -10   4        7.45        8.42      3.13 o 
  -4 -10   4      139.03      145.24      7.63 o 
  -3 -10   4       89.19       96.12      6.08 o 
  -2 -10   4       31.01       35.43      4.28 o 
  -1 -10   4       50.17       50.52      4.60 o 
   0 -10   4       22.67       23.31      3.86 o 
   1 -10   4       37.50       37.35      3.42 o 
   2 -10   4       23.04       25.85      4.04 o 
   3 -10   4       14.12       18.28      4.07 o 
   4 -10   4       27.11       31.90      3.47 o 
   5 -10   4       26.90       33.12      3.64 o 
  -8  -9   4        2.29       -0.81      2.96 o 
  -7  -9   4        5.27        5.10      3.24 o 
  -6  -9   4       22.67       21.83      4.20 o 
  -5  -9   4        4.75        5.16      2.82 o 
  -4  -9   4       16.07       11.53      3.15 o 
  -3  -9   4        6.48        8.87      2.86 o 
  -2  -9   4       16.50       10.19      2.59 o 
  -1  -9   4       66.54       63.09      4.93 o 
   0  -9   4      145.50      145.32      7.18 o 
   1  -9   4      114.42      111.51      5.76 o 
   2  -9   4        6.12        4.41      1.82 o 
   3  -9   4       17.68       18.75      2.62 o 
   4  -9   4       11.99       17.76      2.76 o 
   5  -9   4       17.90       28.07      3.35 o 
   6  -9   4        5.35        1.46      2.07 o 
  -9  -8   4       23.09       22.35      5.03 o 
  -8  -8   4       49.56       41.77      5.99 o 
  -7  -8   4       62.46       59.77      6.34 o 
  -6  -8   4       28.16       36.41      4.77 o 
  -5  -8   4       71.47       72.86      5.40 o 
  -4  -8   4      299.81      314.15     10.61 o 
  -3  -8   4      344.95      336.71     10.56 o 
  -2  -8   4       72.72       76.42      4.68 o 
  -1  -8   4       46.55       50.93      3.70 o 
   0  -8   4       46.80       45.70      4.11 o 
   1  -8   4       39.41       41.17      2.87 o 
   2  -8   4       26.87       24.85      3.84 o 
   3  -8   4       22.90       21.20      2.73 o 
   4  -8   4       20.14       24.30      2.95 o 
   5  -8   4       15.66       15.21      2.54 o 
   6  -8   4        0.88       -1.35      1.83 o 
   7  -8   4        9.82       15.65      2.87 o 
 -10  -7   4       10.77       10.24      4.05 o 
  -9  -7   4        9.01       13.38      4.04 o 
  -8  -7   4       41.87       42.05      5.66 o 
  -7  -7   4        9.97        7.04      3.19 o 
  -6  -7   4       85.17       85.48      5.88 o 
  -5  -7   4       75.80       73.64      5.19 o 
  -4  -7   4       50.89       53.58      4.41 o 
  -3  -7   4      111.55      110.53      5.58 o 
  -2  -7   4       28.43       31.12      2.95 o 
  -1  -7   4       63.35       63.02      3.70 o 
   0  -7   4       85.28       88.17      3.16 o 
   1  -7   4       53.60       52.69      3.01 o 
   2  -7   4       35.34       32.21      2.83 o 
   3  -7   4       54.15       58.32      6.83 o 
   4  -7   4       31.73       33.38      3.12 o 
   5  -7   4        6.05        5.05      1.87 o 
   6  -7   4       10.21       11.18      2.34 o 
   7  -7   4        8.97        5.74      2.85 o 
   8  -7   4       20.93       20.24      3.31 o 
 -10  -6   4       31.52       33.99      5.63 o 
  -9  -6   4       14.76       16.22      4.25 o 
  -8  -6   4       95.66      103.20      6.87 o 
  -7  -6   4      231.18      249.92     10.12 o 
  -6  -6   4      130.07      136.57      7.00 o 
  -5  -6   4       35.89       38.36      4.23 o 
  -4  -6   4       36.85       40.79      3.70 o 
  -3  -6   4      140.37      137.29      5.91 o 
  -2  -6   4      117.93      120.98      5.09 o 
  -1  -6   4        0.62        1.79      1.41 o 
   0  -6   4       12.55       15.93      1.66 o 
   1  -6   4       30.30       30.73      2.61 o 
   2  -6   4      143.71      157.69      4.88 o 
   3  -6   4      127.66      125.80      9.97 o 
   4  -6   4      123.73      128.73      4.71 o 
   5  -6   4       52.65       51.74      3.31 o 
   6  -6   4        8.15        6.87      3.00 o 
   7  -6   4       15.48       16.79      2.88 o 
   8  -6   4       22.26       21.86      3.24 o 
 -11  -5   4        0.04       -3.04      3.00 o 
 -10  -5   4       11.91        6.66      3.76 o 
  -9  -5   4       37.87       42.89      5.40 o 
  -8  -5   4       73.68       70.20      5.54 o 
  -7  -5   4        8.11        3.79      2.42 o 
  -6  -5   4        1.88       -0.67      1.68 o 
  -5  -5   4       22.03       21.09      3.13 o 
  -4  -5   4       18.00       18.75      1.48 o 
  -3  -5   4        0.71        0.25      0.68 o 
  -2  -5   4      123.43      130.88      4.98 o 
  -1  -5   4      359.92      402.18      9.17 o 
   0  -5   4      490.10      537.23      9.48 o 
   1  -5   4       18.21       19.16      1.50 o 
   2  -5   4        3.13        2.26      1.23 o 
   3  -5   4       73.15       77.96      3.43 o 
   4  -5   4      155.77      156.91      8.83 o 
   5  -5   4       26.26       31.71      3.02 o 
   6  -5   4        5.43        2.56      1.74 o 
   7  -5   4       52.43       52.28      3.59 o 
   8  -5   4       29.89       34.20      5.10 o 
 -11  -4   4       26.00       28.02      4.89 o 
 -10  -4   4       31.69       40.72      5.18 o 
  -9  -4   4       64.27       60.84      5.29 o 
  -8  -4   4       75.12       71.52      5.25 o 
  -7  -4   4      125.69      120.15      6.31 o 
  -6  -4   4       82.26       74.93      4.84 o 
  -5  -4   4       25.59       26.81      2.18 o 
  -4  -4   4      103.58      107.97      2.66 o 
  -3  -4   4      247.80      244.30      3.99 o 
  -2  -4   4       64.49       75.22      3.66 o 
  -1  -4   4      200.97      221.13      6.11 o 
   0  -4   4      211.72      221.42      3.76 o 
   1  -4   4      190.86      174.83      3.86 o 
   2  -4   4       20.13       22.00      1.22 o 
   3  -4   4      239.23      250.48      5.93 o 
   4  -4   4      169.94      163.58      4.97 o 
   5  -4   4      294.78      290.80      8.25 o 
   6  -4   4      206.23      212.95     10.75 o 
   7  -4   4       15.33       17.80      2.67 o 
   8  -4   4       23.53       25.37      3.33 o 
   9  -4   4       27.27       31.13      5.82 o 
 -11  -3   4        7.54        0.71      2.87 o 
 -10  -3   4       14.78       14.03      3.78 o 
  -9  -3   4       52.58       45.07      5.04 o 
  -8  -3   4       49.49       50.05      4.29 o 
  -7  -3   4       17.34       19.87      3.65 o 
  -6  -3   4        5.67        6.59      2.32 o 
  -5  -3   4      180.89      186.95      3.88 o 
  -4  -3   4      458.24      489.87      6.72 o 
  -3  -3   4       48.22       48.73      3.08 o 
  -2  -3   4      135.24      125.59      4.57 o 
  -1  -3   4      392.66      409.09      8.75 o 
   0  -3   4       28.10       32.24      1.92 o 
   1  -3   4      574.14      594.43      8.25 o 
   2  -3   4       13.80       14.96      2.80 o 
   3  -3   4       79.37       72.67      3.02 o 
   4  -3   4      111.94      116.09      7.49 o 
   5  -3   4       99.11       97.08      4.00 o 
   6  -3   4        2.57        3.07      1.77 o 
   7  -3   4       18.98       19.96      2.77 o 
   8  -3   4       23.69       28.32      4.76 o 
   9  -3   4       16.64       15.66      4.46 o 
 -11  -2   4       48.66       50.50      5.88 o 
 -10  -2   4       72.60       75.17      5.67 o 
  -9  -2   4      152.27      166.05      7.60 o 
  -8  -2   4      344.37      347.21      7.06 o 
  -7  -2   4      273.33      280.26      5.81 o 
  -6  -2   4      251.84      263.73      5.17 o 
  -5  -2   4      344.61      353.37      5.74 o 
  -4  -2   4      639.52      676.97      8.60 o 
  -3  -2   4      144.72      146.43      5.06 o 
  -2  -2   4      201.45      217.49      5.99 o 
  -1  -2   4      182.44      178.75      5.06 o 
   0  -2   4     1155.09     1201.05     11.61 o 
   1  -2   4     1333.05     1376.27     13.02 o 
   2  -2   4       33.37       32.70      1.61 o 
   3  -2   4       88.48       76.88      4.15 o 
   4  -2   4       99.33       91.48      5.55 o 
   5  -2   4      132.06      131.52      4.51 o 
   6  -2   4       87.11       88.69      4.01 o 
   7  -2   4       11.17        4.85      3.06 o 
   8  -2   4       17.87       14.43      3.97 o 
   9  -2   4       26.21       22.12      4.83 o 
 -11  -1   4        2.20        2.29      2.66 o 
 -10  -1   4       12.94       10.82      3.20 o 
  -9  -1   4       14.33       12.30      2.57 o 
  -8  -1   4      154.94      153.63      4.56 o 
  -7  -1   4       56.85       55.96      2.62 o 
  -6  -1   4       50.70       47.91      2.17 o 
  -5  -1   4      430.45      456.07      6.89 o 
  -4  -1   4     1629.72     1780.67     19.49 o 
  -3  -1   4      274.63      293.66      4.25 o 
  -2  -1   4      506.01      534.72     10.67 o 
  -1  -1   4     1218.18     1291.79     18.27 o 
   0  -1   4      382.87      407.47      4.95 o 
   1  -1   4       56.37       61.04      1.70 o 
   2  -1   4       62.86       64.78      1.88 o 
   3  -1   4      132.26      136.71      3.70 o 
   4  -1   4      205.22      208.62      5.19 o 
   5  -1   4      174.52      178.99      5.17 o 
   6  -1   4       28.64       23.98      2.70 o 
   7  -1   4        0.08       -2.57      1.71 o 
   8  -1   4        9.73       11.17      3.59 o 
   9  -1   4        7.85        1.65      3.15 o 
 -10   0   4      289.15      300.01      7.17 o 
  -9   0   4       18.19       13.11      2.29 o 
  -8   0   4      194.91      201.62      7.65 o 
  -7   0   4      392.61      409.86      7.36 o 
  -6   0   4       36.21       28.36      1.86 o 
  -5   0   4     1181.87     1248.08     14.97 o 
  -4   0   4      721.76      687.00      8.99 o 
  -3   0   4     1047.52      982.61     11.58 o 
  -2   0   4     3703.24     3731.07     60.54 o 
  -1   0   4      378.43      362.02      5.08 o 
   0   0   4      237.20      220.58      3.20 o 
   1   0   4       14.69       14.92      1.20 o 
   2   0   4       98.50       99.66      2.32 o 
   3   0   4       28.62       26.85      1.93 o 
   4   0   4       33.19       30.29      2.68 o 
   5   0   4       76.93       74.91      5.07 o 
   6   0   4       68.58       70.51      5.05 o 
   7   0   4       15.99        6.25      2.91 o 
   8   0   4       30.62       35.95      5.13 o 
   9   0   4        8.30        8.26      3.73 o 
 -11   1   4        2.18        0.22      2.59 o 
 -10   1   4       13.17        9.66      2.42 o 
  -9   1   4       14.49       10.09      1.97 o 
  -8   1   4      155.22      152.55      4.56 o 
  -7   1   4       56.85       51.96      2.59 o 
  -6   1   4       51.01       45.70      2.25 o 
  -5   1   4      431.45      458.17      7.23 o 
  -4   1   4     1632.15     1801.57     20.18 o 
  -3   1   4      275.99      297.52      4.94 o 
  -2   1   4      503.42      536.14      7.26 o 
  -1   1   4     1217.29     1298.17     11.66 o 
   0   1   4      387.54      413.93      4.77 o 
   1   1   4       58.51       62.66      1.70 o 
   2   1   4       63.73       68.00      1.99 o 
   3   1   4      133.47      134.19      2.97 o 
   4   1   4      206.14      197.20      6.84 o 
   5   1   4      176.25      177.42      7.09 o 
   6   1   4       29.60       32.85      4.37 o 
   7   1   4        0.03       -0.14      2.13 o 
   8   1   4        9.40       14.74      3.74 o 
   9   1   4        8.06        5.62      3.52 o 
 -11   2   4       48.40       50.37      5.51 o 
 -10   2   4       71.56       79.20      5.55 o 
  -9   2   4      155.56      153.00      4.87 o 
  -8   2   4      347.71      345.71      7.21 o 
  -7   2   4      273.81      268.44      5.87 o 
  -6   2   4      256.54      256.65      5.43 o 
  -5   2   4      349.69      360.86      6.32 o 
  -4   2   4      653.62      703.38      9.70 o 
  -3   2   4      150.75      149.28      3.50 o 
  -2   2   4      195.28      198.99      3.97 o 
  -1   2   4      189.97      187.92      3.07 o 
   0   2   4     1164.83     1218.46     11.20 o 
   1   2   4     1339.39     1366.37     12.87 o 
   2   2   4       32.53       35.19      1.51 o 
   3   2   4       90.63       72.87      3.77 o 
   4   2   4       97.12       82.97      4.49 o 
   5   2   4      129.38      113.54      5.76 o 
   6   2   4       87.98       91.66      5.52 o 
   7   2   4       10.65        4.62      2.79 o 
   8   2   4       17.37       14.30      3.80 o 
   9   2   4       26.19       21.59      4.47 o 
 -11   3   4        7.33        6.36      3.33 o 
 -10   3   4       14.81       18.64      3.66 o 
  -9   3   4       52.97       45.50      4.26 o 
  -8   3   4       49.74       44.39      2.75 o 
  -7   3   4       17.31       11.00      1.81 o 
  -6   3   4        5.71        3.95      1.19 o 
  -5   3   4      181.70      188.55      4.83 o 
  -4   3   4      460.08      478.06      7.63 o 
  -3   3   4       48.54       42.55      2.03 o 
  -1   3   4      393.25      423.22      5.30 o 
   0   3   4       29.16       33.58      1.74 o 
   1   3   4      579.90      608.61      8.61 o 
   2   3   4       14.50       17.64      2.87 o 
   3   3   4       77.67       69.47      3.81 o 
   4   3   4      113.90      116.01      5.45 o 
   5   3   4       99.98       98.55      5.54 o 
   6   3   4        2.34        1.83      2.29 o 
   7   3   4       20.05       20.55      3.77 o 
   8   3   4       24.79       31.16      4.81 o 
   9   3   4       17.23       22.68      4.47 o 
 -11   4   4       26.08       29.76      4.87 o 
 -10   4   4       31.89       44.76      5.52 o 
  -9   4   4       64.04       63.37      5.05 o 
  -8   4   4       76.29       72.72      3.72 o 
  -7   4   4      127.78      117.73      4.48 o 
  -6   4   4       80.78       75.53      3.05 o 
  -5   4   4       23.24       25.47      2.96 o 
  -4   4   4      107.82      112.93      3.44 o 
  -3   4   4      255.81      259.23      5.35 o 
  -2   4   4       66.83       68.52      3.84 o 
  -1   4   4      208.24      219.76      3.60 o 
   0   4   4      218.98      227.63      4.70 o 
   1   4   4      185.47      167.35      6.44 o 
   2   4   4       22.10       24.12      1.84 o 
   3   4   4      245.26      251.21      7.71 o 
   4   4   4      172.09      167.98      6.70 o 
   5   4   4      295.22      276.05      9.35 o 
   6   4   4      205.89      218.65      8.67 o 
   7   4   4       15.76       14.76      3.60 o 
   8   4   4       23.77       26.96      4.49 o 
   9   4   4       27.00       29.45      4.92 o 
 -11   5   4        0.05       -0.24      2.76 o 
 -10   5   4       11.77       10.50      3.49 o 
  -9   5   4       38.11       35.04      4.79 o 
  -8   5   4       73.91       76.64      5.47 o 
  -7   5   4        8.05        5.65      3.21 o 
  -6   5   4        1.85        0.08      1.06 o 
  -5   5   4       21.94       21.60      1.97 o 
  -4   5   4       18.31       10.90      1.56 o 
  -3   5   4        0.81       -0.15      0.83 o 
  -2   5   4      121.74      125.04      2.63 o 
  -1   5   4      356.33      389.44      5.82 o 
   0   5   4      485.13      533.98      8.33 o 
   1   5   4       17.31       14.65      1.62 o 
   2   5   4        3.46        4.44      1.60 o 
   3   5   4       75.07       74.00      4.39 o 
   4   5   4      158.71      158.89      6.69 o 
   5   5   4       26.05       28.31      3.86 o 
   6   5   4        5.01        0.12      2.01 o 
   7   5   4       52.83       55.74      5.04 o 
   8   5   4       30.57       39.57      5.23 o 
 -10   6   4       30.96       34.14      5.32 o 
  -9   6   4       14.54       15.95      3.68 o 
  -8   6   4       96.98      104.01      6.71 o 
  -7   6   4      231.51      227.94      9.31 o 
  -6   6   4      128.72      117.05      4.07 o 
  -5   6   4       35.47       30.75      2.49 o 
  -4   6   4       34.92       37.82      2.36 o 
  -3   6   4      140.50      131.77      4.16 o 
  -2   6   4      118.16      113.24      3.07 o 
  -1   6   4        0.55        0.17      0.79 o 
   0   6   4       14.10       10.61      2.53 o 
   1   6   4       31.66       24.28      2.16 o 
   2   6   4      147.64      156.75      6.19 o 
   3   6   4      131.29      145.20      6.31 o 
   4   6   4      126.58      123.34      6.21 o 
   5   6   4       53.20       50.82      4.61 o 
   6   6   4        7.63        4.10      2.32 o 
   7   6   4       15.72       17.35      3.76 o 
   8   6   4       22.10       25.74      4.67 o 
 -10   7   4       10.56       12.14      4.32 o 
  -9   7   4        8.94       12.99      4.03 o 
  -8   7   4       42.00       32.58      4.92 o 
  -7   7   4        9.98       12.27      3.30 o 
  -6   7   4       85.07       81.99      5.78 o 
  -5   7   4       75.51       71.91      3.40 o 
  -4   7   4       51.13       51.37      4.87 o 
  -3   7   4      111.30      101.10      3.84 o 
  -2   7   4       27.82       26.72      1.77 o 
  -1   7   4       62.33       55.11      3.01 o 
   0   7   4       84.52       80.33      3.34 o 
   1   7   4       53.82       46.03      3.54 o 
   2   7   4       35.69       32.60      3.71 o 
   3   7   4       55.05       57.84      4.39 o 
   4   7   4       32.61       34.64      4.43 o 
   5   7   4        6.63        5.01      2.75 o 
   6   7   4       10.37        9.31      3.21 o 
   7   7   4        8.80        1.85      2.66 o 
   8   7   4       20.90       14.58      4.43 o 
  -9   8   4       23.21       31.38      5.51 o 
  -8   8   4       48.61       57.60      5.59 o 
  -7   8   4       60.79       53.66      5.82 o 
  -6   8   4       26.91       27.27      4.41 o 
  -5   8   4       70.87       71.67      3.55 o 
  -4   8   4      303.89      302.03      7.20 o 
  -3   8   4      348.00      334.11     15.12 o 
  -2   8   4       74.39       77.47      5.73 o 
  -1   8   4       49.24       50.14      2.47 o 
   0   8   4       46.56       47.99      3.71 o 
   1   8   4       39.43       40.77      3.59 o 
   2   8   4       26.27       29.97      3.89 o 
   3   8   4       21.84       16.80      3.25 o 
   4   8   4       20.99       19.70      3.74 o 
   5   8   4       16.53       15.90      3.50 o 
   6   8   4        0.90        1.12      2.57 o 
   7   8   4        9.57        9.94      3.62 o 
  -8   9   4        2.32        0.58      3.01 o 
  -7   9   4        5.28        3.59      3.31 o 
  -6   9   4       22.58       21.67      4.30 o 
  -5   9   4        4.68        3.30      2.73 o 
  -4   9   4       16.02       11.03      2.22 o 
  -3   9   4        6.27        5.49      1.95 o 
  -2   9   4       16.99        8.76      3.08 o 
  -1   9   4       67.00       59.45      5.01 o 
   1   9   4      115.01      120.68      6.34 o 
   2   9   4        6.60        4.83      2.40 o 
   3   9   4       18.28       23.21      3.94 o 
   4   9   4       12.62       12.04      3.64 o 
   5   9   4       18.21       15.59      3.71 o 
   6   9   4        5.47        2.04      3.01 o 
  -7  10   4        0.89        2.03      3.35 o 
  -6  10   4       14.70       20.46      4.47 o 
  -5  10   4        7.55        4.88      3.34 o 
  -4  10   4      138.43      133.95      7.79 o 
  -3  10   4       89.40       80.30      6.12 o 
  -2  10   4       32.11       25.29      4.37 o 
  -1  10   4       51.10       47.77      5.54 o 
   2  10   4       23.23       21.23      3.98 o 
   3  10   4       13.83       12.69      3.39 o 
   4  10   4       26.76       30.42      4.99 o 
   5  10   4       26.31       20.28      4.68 o 
  -6  11   4        1.69       -2.67      3.00 o 
  -5  11   4        4.03        1.64      3.12 o 
  -4  11   4        4.56        3.62      2.98 o 
  -3  11   4        1.37       -1.52      2.60 o 
  -2  11   4        5.63        1.87      3.04 o 
  -1  11   4        3.67        3.77      3.14 o 
   4  11   4       15.69       17.81      4.18 o 
  -4  12   4       13.01        7.09      3.79 o 
  -3  12   4       20.48       19.01      4.82 o 
  -2  12   4       23.40       27.00      5.17 o 
  -1  12   4       22.89       21.02      4.57 o 
  -2 -12   5        4.38        7.35      3.21 o 
  -1 -12   5        7.77       13.22      3.93 o 
  -5 -11   5       11.17       11.58      4.05 o 
  -4 -11   5       11.86        9.56      3.46 o 
  -2 -11   5       11.11       14.45      3.65 o 
  -1 -11   5       10.90       11.76      3.42 o 
   0 -11   5        8.94       11.92      2.60 o 
   1 -11   5        8.61        9.22      2.47 o 
   2 -11   5       21.46       17.51      2.91 o 
  -7 -10   5       14.32       16.01      4.14 o 
  -6 -10   5        7.62        9.37      3.64 o 
  -5 -10   5       20.13       20.91      4.21 o 
  -4 -10   5      115.29      115.97      6.98 o 
  -3 -10   5       66.26       69.08      5.26 o 
  -1 -10   5       39.18       46.46      5.32 o 
   0 -10   5       23.45       19.43      4.54 o 
   1 -10   5       29.68       35.36      3.46 o 
   2 -10   5       22.24       28.45      3.23 o 
   3 -10   5       40.86       48.63      5.31 o 
   4 -10   5       51.10       58.73      4.67 o 
  -8  -9   5       20.58       25.39      4.91 o 
  -7  -9   5       10.08       11.15      3.78 o 
  -6  -9   5       28.55       27.04      4.60 o 
  -5  -9   5        3.72        2.58      2.94 o 
  -4  -9   5        5.43        3.43      2.61 o 
  -3  -9   5       13.85       13.48      3.24 o 
  -2  -9   5        1.38       -0.12      2.05 o 
  -1  -9   5        5.44        2.27      2.22 o 
   0  -9   5       50.58       44.03      3.64 o 
   1  -9   5       30.10       26.31      3.30 o 
   2  -9   5        3.79        2.57      1.90 o 
   3  -9   5        0.83        0.09      1.75 o 
   4  -9   5       19.16       15.01      2.87 o 
   5  -9   5        0.45        0.37      1.86 o 
  -9  -8   5       38.95       35.01      5.94 o 
  -8  -8   5      136.90      162.65      9.23 o 
  -7  -8   5      107.65      124.58      7.66 o 
  -6  -8   5       76.61       75.11      5.79 o 
  -5  -8   5       98.49      108.74      6.58 o 
  -4  -8   5      157.59      158.57      7.40 o 
  -3  -8   5      156.38      172.58      7.42 o 
  -2  -8   5       33.17       35.01      3.43 o 
  -1  -8   5       70.26       64.67      5.05 o 
   0  -8   5      135.44      148.00      5.23 o 
   1  -8   5       71.26       68.61      3.69 o 
   2  -8   5       83.15       81.30      4.18 o 
   3  -8   5       89.52       91.67      5.75 o 
   4  -8   5       70.08       77.09      4.17 o 
   5  -8   5       29.97       31.45      7.85 o 
   6  -8   5        6.95        0.90      1.99 o 
 -10  -7   5       59.35       79.59      8.20 o 
  -9  -7   5       72.45       87.67      7.09 o 
  -8  -7   5       29.54       41.43      5.75 o 
  -7  -7   5       10.27        5.20      3.04 o 
  -6  -7   5       10.60       14.29      3.44 o 
  -5  -7   5       21.05       16.77      3.44 o 
  -4  -7   5      140.24      137.77      6.67 o 
  -3  -7   5      144.89      147.63      6.53 o 
  -2  -7   5       43.82       40.49      3.48 o 
  -1  -7   5       22.51       25.97      2.38 o 
   0  -7   5        8.09        3.85      3.76 o 
   1  -7   5       19.77       17.79      2.25 o 
   2  -7   5      138.17      127.55      5.81 o 
   3  -7   5      124.59      114.16      4.67 o 
   4  -7   5       47.78       41.98      5.68 o 
   5  -7   5       10.88       11.35      2.45 o 
   6  -7   5        8.51        9.18      2.51 o 
   7  -7   5        7.89        9.49      3.22 o 
 -10  -6   5       22.08       24.21      5.08 o 
  -9  -6   5       54.22       47.87      5.97 o 
  -8  -6   5      227.25      239.79     10.30 o 
  -7  -6   5      251.86      262.91     10.33 o 
  -6  -6   5       79.46       81.40      5.57 o 
  -5  -6   5       70.04       68.37      4.82 o 
  -4  -6   5      118.22      126.43      6.08 o 
  -3  -6   5      145.03      144.08      6.17 o 
  -2  -6   5      225.57      228.71      7.40 o 
  -1  -6   5      150.99      165.33      4.53 o 
   0  -6   5      198.32      203.85      4.23 o 
   1  -6   5      164.38      159.19      5.01 o 
   2  -6   5      282.26      292.51      7.09 o 
   3  -6   5      112.68      114.48      4.52 o 
   4  -6   5       10.00        7.85      2.07 o 
   5  -6   5       30.28       26.78      8.74 o 
   6  -6   5       14.05       16.93      2.73 o 
   7  -6   5       23.45       21.12      3.26 o 
 -11  -5   5       28.59       25.90      5.19 o 
 -10  -5   5      108.22      121.04      8.02 o 
  -9  -5   5       31.87       36.03      5.13 o 
  -8  -5   5        4.39        2.79      2.72 o 
  -7  -5   5       17.82       13.23      3.50 o 
  -6  -5   5        5.37        2.82      2.32 o 
  -5  -5   5       40.32       38.44      3.61 o 
  -4  -5   5       55.01       60.17      4.08 o 
  -3  -5   5      126.64      126.20      5.53 o 
  -2  -5   5      221.69      233.02      7.24 o 
  -1  -5   5      114.24      112.60      3.56 o 
   0  -5   5       95.30       88.93      2.60 o 
   1  -5   5        8.96        5.44      1.45 o 
   2  -5   5       58.59       57.40      3.04 o 
   3  -5   5      134.53      133.57      7.74 o 
   4  -5   5       95.69       99.55      5.98 o 
   5  -5   5       30.59       27.68      3.64 o 
   6  -5   5        3.94       -0.14      1.70 o 
   7  -5   5        9.77       11.85      2.94 o 
   8  -5   5        7.34        3.40      2.38 o 
 -11  -4   5        4.44        1.00      3.14 o 
 -10  -4   5        8.00        6.36      3.39 o 
  -9  -4   5       28.18       27.53      4.55 o 
  -8  -4   5       15.85       14.85      3.68 o 
  -7  -4   5       79.42       73.56      5.14 o 
  -6  -4   5      110.82      112.93      5.92 o 
  -5  -4   5      177.53      179.96      7.09 o 
  -4  -4   5      402.28      404.50     10.68 o 
  -3  -4   5       96.65       85.07      4.31 o 
  -2  -4   5      191.90      182.95      6.01 o 
  -1  -4   5      351.76      356.21      6.65 o 
   0  -4   5      253.39      262.59      4.39 o 
   1  -4   5      135.72      131.82      3.92 o 
   2  -4   5       22.88       25.06      6.47 o 
   3  -4   5        1.64       -0.57      1.50 o 
   4  -4   5       29.10       31.28      3.59 o 
   5  -4   5       34.70       37.70      3.23 o 
   6  -4   5       32.65       27.96      5.38 o 
   7  -4   5       43.63       51.52      4.16 o 
   8  -4   5       45.39       52.53     12.95 o 
 -11  -3   5       44.76       45.29      5.73 o 
 -10  -3   5       96.69      117.96      7.26 o 
  -9  -3   5       21.80       19.79      4.14 o 
  -8  -3   5       98.32      100.40      6.01 o 
  -7  -3   5      158.48      168.88      7.37 o 
  -6  -3   5       67.77       67.58      4.54 o 
  -5  -3   5       32.08       32.82      3.17 o 
  -4  -3   5      176.27      164.50      6.17 o 
  -3  -3   5      171.96      161.23      5.75 o 
  -2  -3   5      160.35      171.91      5.70 o 
  -1  -3   5      145.87      160.72      3.21 o 
   0  -3   5      121.24      119.39      2.72 o 
   1  -3   5      271.14      254.36      4.17 o 
   2  -3   5       17.84       15.44      1.30 o 
   3  -3   5       50.77       47.73      2.72 o 
   4  -3   5       94.40       97.32      7.75 o 
   5  -3   5       51.45       56.74      3.38 o 
   6  -3   5       16.16       15.73      3.23 o 
   7  -3   5       27.17       36.12      3.53 o 
   8  -3   5        5.98        3.62      3.80 o 
 -11  -2   5        7.73        3.41      3.05 o 
 -10  -2   5        7.39        6.71      3.29 o 
  -9  -2   5       46.53       38.69      4.87 o 
  -8  -2   5       26.24       33.54      4.16 o 
  -7  -2   5      302.56      317.25     10.05 o 
  -6  -2   5      527.21      533.55     13.10 o 
  -5  -2   5      350.48      338.26      9.46 o 
  -4  -2   5      213.89      212.03      6.86 o 
  -3  -2   5      612.76      657.79     13.54 o 
  -2  -2   5      320.84      334.87      8.28 o 
  -1  -2   5        2.76        2.55      0.70 o 
   0  -2   5      237.17      215.33      3.64 o 
   1  -2   5      527.33      514.64      7.20 o 
   2  -2   5       29.72       22.70      2.04 o 
   3  -2   5      154.56      161.06      3.35 o 
   4  -2   5      222.14      232.04      7.68 o 
   5  -2   5       71.41       60.88      3.46 o 
   6  -2   5       27.99       27.55      2.95 o 
   7  -2   5        1.12       -1.59      1.71 o 
   8  -2   5       13.49       12.06      3.93 o 
   9  -2   5       30.07       35.05      5.92 o 
 -11  -1   5       66.06       73.10      5.59 o 
 -10  -1   5       66.87       71.71      5.27 o 
  -9  -1   5        8.06        4.48      2.82 o 
  -8  -1   5      111.04       97.00      5.70 o 
  -7  -1   5      299.54      285.63      9.16 o 
  -6  -1   5      425.16      435.01     18.38 o 
  -5  -1   5      411.11      426.85      8.30 o 
  -4  -1   5      333.90      334.38      5.08 o 
  -3  -1   5       66.08       79.20      3.94 o 
  -2  -1   5      382.28      426.42      9.68 o 
  -1  -1   5      282.88      304.38      4.29 o 
   0  -1   5      181.76      204.41      4.50 o 
   1  -1   5       82.72       85.78      2.23 o 
   2  -1   5       32.86       30.22      1.89 o 
   3  -1   5       21.83       20.83      1.54 o 
   4  -1   5       76.87       74.51      3.40 o 
   5  -1   5       38.85       39.03      3.46 o 
   6  -1   5        5.56        3.40      1.90 o 
   7  -1   5        2.22       -0.99      2.60 o 
   8  -1   5        1.49       -0.94      2.96 o 
   9  -1   5        2.15        1.11      3.56 o 
 -11   0   5       78.75       72.69      5.65 o 
 -10   0   5       51.78       45.30      5.14 o 
  -9   0   5        0.31       -1.91      1.79 o 
  -8   0   5      224.74      237.04      5.74 o 
  -7   0   5      145.12      137.80      4.06 o 
  -6   0   5       45.30       46.00      2.22 o 
  -5   0   5      219.00      185.40      4.05 o 
  -4   0   5      288.93      282.03      4.87 o 
  -3   0   5     2477.89     2661.21     28.09 o 
  -2   0   5     1486.50     1572.70     17.45 o 
  -1   0   5       20.05       21.86      1.07 o 
   0   0   5       77.40       82.20      2.01 o 
   1   0   5      124.88      121.02      2.63 o 
   2   0   5       26.41       28.62      1.46 o 
   3   0   5        4.58        2.33      0.85 o 
   4   0   5      268.91      281.58      6.41 o 
   5   0   5      198.37      185.89      5.47 o 
   6   0   5       40.33       43.94      4.86 o 
   7   0   5       30.99       36.06      4.82 o 
   8   0   5        7.67        4.64      3.33 o 
   9   0   5        7.11        8.89      4.05 o 
 -10   1   5       67.07       70.56      5.24 o 
  -9   1   5        8.93        9.90      2.02 o 
  -8   1   5      114.43      104.65      7.72 o 
  -7   1   5      298.99      296.89      6.24 o 
  -6   1   5      422.45      423.17     13.55 o 
  -5   1   5      410.81      426.44     11.05 o 
  -4   1   5      331.80      335.91     11.43 o 
  -3   1   5       64.70       70.65      2.32 o 
  -2   1   5      385.58      428.34      5.74 o 
  -1   1   5      284.16      310.77      3.95 o 
   0   1   5      181.83      205.81      3.44 o 
   1   1   5       83.45       85.57      2.18 o 
   2   1   5       32.69       27.51      1.44 o 
   3   1   5       21.71       21.30      1.56 o 
   4   1   5       77.06       76.18      3.27 o 
   5   1   5       39.05       40.02      4.51 o 
   6   1   5        5.49        1.45      2.55 o 
   7   1   5        2.17       -1.97      2.31 o 
   8   1   5        1.57        3.76      3.20 o 
   9   1   5        2.23        1.61      3.23 o 
 -10   2   5        7.53        5.32      1.99 o 
  -9   2   5       48.09       45.98      2.94 o 
  -8   2   5       25.78       27.21      2.61 o 
  -7   2   5      306.45      306.67      6.48 o 
  -6   2   5      529.46      512.13     10.98 o 
  -5   2   5      345.01      323.91      6.13 o 
  -4   2   5      216.81      222.01      5.01 o 
  -3   2   5      605.36      647.92      9.20 o 
  -2   2   5      314.93      331.68      4.38 o 
  -1   2   5        3.69        3.62      0.80 o 
   0   2   5      236.54      218.64      3.32 o 
   1   2   5      532.39      511.19      6.23 o 
   2   2   5       30.76       28.39      1.52 o 
   3   2   5      159.88      169.75      3.62 o 
   4   2   5      227.45      234.32      7.91 o 
   5   2   5       71.86       63.18      4.60 o 
   6   2   5       27.04       29.17      4.06 o 
   7   2   5        0.86       -1.08      2.36 o 
   8   2   5       13.60       12.00      3.61 o 
   9   2   5       30.10       39.20      5.74 o 
 -11   3   5       45.17       59.88      6.26 o 
 -10   3   5       97.38      106.17      6.63 o 
  -9   3   5       21.82       21.29      2.51 o 
  -8   3   5      100.03       91.52      3.77 o 
  -7   3   5      158.21      158.69      4.68 o 
  -6   3   5       65.74       61.01      2.82 o 
  -5   3   5       33.63       34.24      2.07 o 
  -4   3   5      178.94      167.58      4.23 o 
  -3   3   5      172.31      162.53      6.12 o 
  -2   3   5      161.82      171.46      2.77 o 
  -1   3   5      146.52      161.25      3.44 o 
   0   3   5      120.13      116.75      2.31 o 
   1   3   5      270.33      255.05     10.67 o 
   2   3   5       17.68       17.51      1.85 o 
   3   3   5       50.93       51.21      2.59 o 
   4   3   5       94.45       89.62      4.99 o 
   5   3   5       51.35       47.53      4.16 o 
   6   3   5       16.20        8.77      2.90 o 
   7   3   5       27.36       21.43      4.04 o 
   8   3   5        6.10        6.74      3.11 o 
 -11   4   5        4.59        5.24      3.25 o 
 -10   4   5        7.87        9.47      3.19 o 
  -9   4   5       27.34       26.96      4.06 o 
  -8   4   5       15.10       10.79      1.89 o 
  -7   4   5       79.06       61.42      3.11 o 
  -6   4   5      108.30      104.25      3.75 o 
  -5   4   5      173.90      169.88      4.58 o 
  -4   4   5      404.42      410.33      7.47 o 
  -3   4   5      100.07       85.46      3.10 o 
  -2   4   5      189.62      189.30      6.61 o 
  -1   4   5      346.97      348.46      8.07 o 
   0   4   5      248.25      255.28      5.04 o 
   1   4   5      136.83      132.89      3.72 o 
   2   4   5       24.99       22.25      2.11 o 
   3   4   5        1.14       -1.50      1.32 o 
   4   4   5       31.35       37.72      3.76 o 
   5   4   5       34.56       29.33      3.90 o 
   6   4   5       31.85       24.98      3.86 o 
   7   4   5       45.09       61.34      5.42 o 
   8   4   5       45.82       62.01      5.80 o 
 -11   5   5       28.66       27.59      4.80 o 
 -10   5   5      107.98      114.20      7.38 o 
  -9   5   5       32.53       37.00      5.04 o 
  -8   5   5        4.73        2.28      1.60 o 
  -7   5   5       17.24       17.23      2.22 o 
  -6   5   5        5.61        4.36      1.75 o 
  -5   5   5       42.02       37.18      2.45 o 
  -4   5   5       56.05       52.83      2.77 o 
  -3   5   5      128.03      121.25      3.94 o 
  -2   5   5      223.39      225.90      5.51 o 
  -1   5   5      115.78      114.75      3.34 o 
   0   5   5       96.44       92.36      3.06 o 
   1   5   5        8.94        5.47      1.35 o 
   2   5   5       58.94       56.07      2.82 o 
   3   5   5      135.03      142.26      6.09 o 
   4   5   5       95.92       89.91      5.27 o 
   5   5   5       30.57       30.40      4.22 o 
   6   5   5        3.96        2.13      2.12 o 
   7   5   5        9.81        8.91      3.05 o 
   8   5   5        7.41        8.90      3.50 o 
 -10   6   5       21.54       22.48      4.73 o 
  -9   6   5       53.13       51.87      5.95 o 
  -8   6   5      225.56      232.01      9.84 o 
  -7   6   5      249.24      255.23      7.23 o 
  -6   6   5       78.40       75.13      3.43 o 
  -5   6   5       69.94       64.40      3.14 o 
  -4   6   5      119.18      124.65      4.31 o 
  -3   6   5      145.80      139.13      4.49 o 
  -2   6   5      219.21      224.11      5.79 o 
  -1   6   5      147.34      150.00      4.74 o 
   0   6   5      198.54      198.36      4.91 o 
   1   6   5      163.72      162.03      9.64 o 
   2   6   5      283.76      306.31      9.17 o 
   3   6   5      114.53      116.78      5.84 o 
   4   6   5       10.02        5.56      2.47 o 
   5   6   5       28.85       26.71      3.92 o 
   6   6   5       14.07       13.74      3.64 o 
   7   6   5       24.01       21.90      4.32 o 
 -10   7   5       58.25       56.61      6.58 o 
  -9   7   5       72.10       82.98      6.68 o 
  -8   7   5       29.40       30.90      4.66 o 
  -7   7   5        9.77        4.52      2.87 o 
  -6   7   5       11.29        8.79      2.07 o 
  -5   7   5       21.71       20.82      5.73 o 
  -4   7   5      141.83      134.76      4.68 o 
  -3   7   5      147.10      133.16      4.61 o 
  -2   7   5       44.24       42.18      2.99 o 
  -1   7   5       22.40       23.72      2.61 o 
   0   7   5        7.95        3.61      2.36 o 
   1   7   5       20.08       20.99      3.00 o 
   2   7   5      138.73      126.62      6.08 o 
   3   7   5      124.76      117.31      6.15 o 
   4   7   5       47.82       40.17      4.73 o 
   5   7   5       10.88        1.09      2.34 o 
   6   7   5        8.45        9.20      3.04 o 
   7   7   5        7.92        4.33      3.10 o 
  -9   8   5       38.86       35.37      5.24 o 
  -8   8   5      135.39      125.18      7.85 o 
  -7   8   5      105.82      114.74      7.44 o 
  -6   8   5       75.42       79.74      6.07 o 
  -5   8   5       98.52      102.78      4.39 o 
  -4   8   5      159.46      163.71      5.41 o 
  -3   8   5      156.21      156.42      5.33 o 
  -2   8   5       34.05       32.31      4.30 o 
  -1   8   5       71.80       70.73      4.03 o 
   0   8   5      134.35      128.50      7.18 o 
   2   8   5       82.78       85.57      5.34 o 
   3   8   5       89.81       85.66      5.66 o 
   4   8   5       70.90       69.80      5.48 o 
   5   8   5       30.65       40.41      5.24 o 
   6   8   5        7.22        7.86      3.40 o 
  -8   9   5       20.05       29.12      5.47 o 
  -7   9   5        9.84       11.06      3.98 o 
  -6   9   5       28.91       31.11      5.07 o 
  -5   9   5        3.87        4.91      2.98 o 
  -4   9   5        5.72        4.24      1.89 o 
  -3   9   5       14.22       15.41      2.44 o 
  -2   9   5        1.27        0.54      1.98 o 
  -1   9   5        5.31        4.65      2.64 o 
   4   9   5       19.12       18.22      3.94 o 
   5   9   5        0.45        1.54      2.87 o 
  -7  10   5       14.90       11.52      4.18 o 
  -6  10   5        8.09        5.80      3.52 o 
  -5  10   5       19.80       14.62      3.91 o 
  -4  10   5      114.98      103.75      4.81 o 
  -3  10   5       65.58       58.82      3.92 o 
  -2  10   5       39.68       46.00      5.59 o 
  -1  10   5       39.39       39.31      5.22 o 
  -5  11   5       11.17       17.00      4.41 o 
  -4  11   5       11.37       10.46      3.88 o 
  -3  11   5        7.65        7.67      3.47 o 
  -2  11   5       11.16        7.39      3.71 o 
  -1  11   5       10.92        5.51      3.30 o 
  -2  12   5        4.34        1.01      2.97 o 
  -2 -11   6       19.10       20.38      4.33 o 
  -1 -11   6       13.01       13.17      2.78 o 
   0 -11   6       29.76       29.59      3.56 o 
   1 -11   6       30.71       40.89      4.22 o 
  -6 -10   6        2.53       -0.49      2.83 o 
  -5 -10   6       17.50       15.17      4.09 o 
  -4 -10   6       71.91       76.96      5.76 o 
  -2 -10   6        5.61        2.62      2.63 o 
  -1 -10   6        0.66       -0.12      1.66 o 
   0 -10   6        0.64       -0.59      1.67 o 
   1 -10   6        3.79        1.56      2.08 o 
   2 -10   6        6.75        5.17      2.30 o 
   3 -10   6       25.70       23.93      3.40 o 
  -7  -9   6       25.91       38.11      5.61 o 
  -6  -9   6       50.92       53.48      5.23 o 
  -5  -9   6      112.40      127.95      7.45 o 
  -4  -9   6      233.50      274.25     10.36 o 
  -3  -9   6      112.69      123.34      6.66 o 
  -2  -9   6       29.70       30.77      4.69 o 
  -1  -9   6       17.36       19.59      2.75 o 
   0  -9   6        0.83       -1.96      1.31 o 
   1  -9   6       34.40       34.91      3.50 o 
   2  -9   6       79.54       78.48      4.35 o 
   3  -9   6       20.77       16.77      2.82 o 
   4  -9   6        8.01        7.17      2.46 o 
  -8  -8   6        4.92        8.95      3.75 o 
  -7  -8   6        3.91        1.04      2.85 o 
  -6  -8   6       32.97       32.73      4.71 o 
  -5  -8   6       55.79       60.69      5.04 o 
  -4  -8   6      189.93      199.74      8.44 o 
  -3  -8   6      120.13      125.52      6.50 o 
  -2  -8   6       16.91       18.15      3.19 o 
  -1  -8   6       61.57       57.58      3.66 o 
   0  -8   6      110.43       99.40      4.62 o 
   1  -8   6       67.27       67.71      3.97 o 
   2  -8   6       84.43       66.06      4.36 o 
   3  -8   6       31.32       35.87      6.76 o 
   4  -8   6       23.24       20.28      2.99 o 
   5  -8   6       21.00       26.51      3.58 o 
  -9  -7   6       96.92      107.09      7.84 o 
  -8  -7   6      103.35      124.11      7.91 o 
  -7  -7   6      106.59      119.98      7.33 o 
  -6  -7   6      100.78      115.22      6.83 o 
  -5  -7   6       73.61       78.24      5.61 o 
  -4  -7   6       52.12       54.88      4.53 o 
  -3  -7   6      180.78      198.53      7.75 o 
  -2  -7   6      221.03      251.03      8.35 o 
  -1  -7   6       85.04       85.11      4.03 o 
   0  -7   6       33.06       35.87      3.76 o 
   1  -7   6       24.85       31.88      3.16 o 
   2  -7   6       85.06       80.59      4.05 o 
   3  -7   6       28.74       28.54      4.04 o 
   4  -7   6        4.59        3.85      1.95 o 
   5  -7   6       11.01       10.38      3.37 o 
   6  -7   6        4.26        0.62      2.20 o 
 -10  -6   6        5.59        2.28      3.74 o 
  -9  -6   6        0.69       -3.99      2.66 o 
  -8  -6   6       31.22       28.30      5.05 o 
  -7  -6   6       16.26       15.16      3.89 o 
  -6  -6   6        1.10        2.28      2.49 o 
  -5  -6   6       51.27       52.49      4.49 o 
  -4  -6   6       95.44       97.10      5.57 o 
  -3  -6   6      120.88      132.87      6.09 o 
  -2  -6   6      351.99      360.87      9.91 o 
  -1  -6   6      100.47       95.56      4.06 o 
   0  -6   6      305.63      302.16      8.09 o 
   1  -6   6      256.37      260.09      7.67 o 
   2  -6   6       53.58       55.12      3.32 o 
   3  -6   6       59.01       57.71      3.71 o 
   4  -6   6       51.23       52.97      3.57 o 
   5  -6   6        8.79       11.77      2.44 o 
   6  -6   6       17.99       20.25      3.09 o 
   7  -6   6       22.27       24.38      3.54 o 
 -10  -5   6       72.13       90.55      7.32 o 
  -9  -5   6       28.96       33.52      5.28 o 
  -8  -5   6      111.62      118.68      7.24 o 
  -7  -5   6       92.89       87.42      5.99 o 
  -6  -5   6       84.38       84.03      5.55 o 
  -5  -5   6      320.25      328.11     10.50 o 
  -4  -5   6      266.96      275.77      9.05 o 
  -3  -5   6      194.79      218.46      7.61 o 
  -2  -5   6      379.47      390.18     10.09 o 
  -1  -5   6      225.92      220.27      4.40 o 
   0  -5   6       49.09       47.07      2.09 o 
   1  -5   6       16.31       13.43      2.18 o 
   2  -5   6       44.82       47.13      4.52 o 
   3  -5   6       55.78       62.07      5.98 o 
   4  -5   6       54.30       62.84      3.65 o 
   5  -5   6       35.79       31.15      3.33 o 
   6  -5   6       18.38       22.43      7.11 o 
   7  -5   6       11.20       14.23      3.12 o 
 -11  -4   6        7.66        7.32      3.62 o 
 -10  -4   6        5.59        5.60      3.28 o 
  -9  -4   6       21.65       15.49      4.21 o 
  -8  -4   6       53.89       43.87      5.26 o 
  -7  -4   6       31.16       25.82      4.08 o 
  -6  -4   6      127.56      122.06      6.33 o 
  -5  -4   6       70.58       65.91      4.52 o 
  -4  -4   6       83.87       78.93      4.71 o 
  -3  -4   6      107.23      114.19      5.25 o 
  -2  -4   6      224.10      208.82      6.82 o 
  -1  -4   6       23.35       20.48      2.21 o 
   0  -4   6      156.99      142.22      3.30 o 
   1  -4   6      172.37      168.65      3.62 o 
   2  -4   6        3.14        1.04      1.19 o 
   3  -4   6      121.17      118.56      5.01 o 
   4  -4   6      156.01      149.43      5.91 o 
   5  -4   6       50.50       50.00      3.62 o 
   6  -4   6       11.94        9.20      2.39 o 
   7  -4   6       29.60       29.51      5.28 o 
 -11  -3   6       41.79       54.09      6.44 o 
 -10  -3   6       56.31       61.54      5.71 o 
  -9  -3   6       76.63       72.60      5.65 o 
  -8  -3   6      138.51      144.50      7.33 o 
  -7  -3   6      273.85      277.12      9.77 o 
  -6  -3   6      220.73      225.29      8.32 o 
  -5  -3   6       90.34       84.26      4.82 o 
  -4  -3   6       26.25       26.88      3.36 o 
  -3  -3   6      302.27      303.06      8.64 o 
  -2  -3   6      209.60      202.97      6.57 o 
  -1  -3   6       99.41       95.20      2.61 o 
   0  -3   6      575.92      593.42      7.53 o 
   1  -3   6      609.01      605.12      7.69 o 
   2  -3   6       11.36       10.36      1.89 o 
   3  -3   6       27.66       26.12      2.61 o 
   4  -3   6       57.54       49.76      3.19 o 
   5  -3   6       23.25       28.62      3.45 o 
   6  -3   6       45.40       52.56      3.82 o 
   7  -3   6        6.58        4.52      2.18 o 
   8  -3   6        2.72        4.64      4.07 o 
 -11  -2   6       18.18       18.55      4.21 o 
 -10  -2   6       18.83       15.30      3.56 o 
  -9  -2   6        7.10        6.50      2.99 o 
  -8  -2   6       10.41        8.72      3.00 o 
  -7  -2   6      144.30      150.55      6.92 o 
  -6  -2   6       49.37       46.23      3.90 o 
  -5  -2   6       34.81       34.98      3.70 o 
  -4  -2   6        3.11        0.80      1.57 o 
  -3  -2   6      182.87      197.36      6.70 o 
  -2  -2   6      147.19      141.59      3.64 o 
  -1  -2   6      105.86      119.96      2.80 o 
   0  -2   6      157.36      174.65      3.47 o 
   1  -2   6      134.90      132.54      3.11 o 
   2  -2   6      141.37      131.16      3.16 o 
   3  -2   6       93.51       85.14      3.65 o 
   4  -2   6      126.84      115.65      9.91 o 
   5  -2   6      150.96      144.52      5.24 o 
   6  -2   6       19.18       17.30      2.70 o 
   7  -2   6        1.91       -2.15      1.82 o 
   8  -2   6       10.60       11.86      4.60 o 
 -11  -1   6       22.10       20.54      4.30 o 
 -10  -1   6       56.23       51.50      4.82 o 
  -9  -1   6       48.29       42.99      4.97 o 
  -8  -1   6       57.00       60.73      4.74 o 
  -7  -1   6      827.95      791.95     17.78 o 
  -6  -1   6      579.68      572.71     13.91 o 
  -5  -1   6      104.13      104.82      5.18 o 
  -4  -1   6      230.75      211.88      7.18 o 
  -3  -1   6      241.54      245.56      7.56 o 
  -2  -1   6       34.05       31.04      1.70 o 
  -1  -1   6       83.80       84.26      2.23 o 
   0  -1   6       87.06       81.77      2.84 o 
   1  -1   6       79.41       80.10      2.37 o 
   2  -1   6       63.74       63.25      2.24 o 
   3  -1   6       57.59       52.95      3.04 o 
   4  -1   6      139.00      129.11      5.16 o 
   5  -1   6       24.82       26.24      3.67 o 
   6  -1   6       10.27        6.46      2.18 o 
   7  -1   6        4.88        0.32      3.06 o 
   8  -1   6        4.82        3.70      3.40 o 
 -11   0   6        0.12       -3.61      2.41 o 
 -10   0   6        6.97        1.81      2.53 o 
  -9   0   6        0.24       -1.32      2.03 o 
  -8   0   6       45.77       45.11      4.34 o 
  -7   0   6       91.17       85.11      5.23 o 
  -6   0   6       49.17       51.12      4.03 o 
  -5   0   6      149.84      148.76      6.16 o 
  -4   0   6       59.52       71.12      3.48 o 
  -3   0   6     1529.32     1642.27     27.79 o 
  -2   0   6      451.81      460.43      5.66 o 
  -1   0   6      310.29      315.79      4.49 o 
   0   0   6      363.56      382.13      5.25 o 
   1   0   6       71.05       65.56      2.14 o 
   2   0   6        6.12        4.15      1.10 o 
   3   0   6       68.95       70.91      2.48 o 
   4   0   6        0.42       -1.79      1.19 o 
   5   0   6      192.30      182.76      6.54 o 
   6   0   6       52.08       51.57      4.85 o 
   7   0   6        3.69        7.50      3.54 o 
   8   0   6        7.97       10.16      3.80 o 
 -11   1   6       22.53       18.90      4.12 o 
 -10   1   6       56.64       64.58      5.27 o 
  -9   1   6       50.92       50.65      4.41 o 
  -8   1   6       59.15       60.49      4.60 o 
  -7   1   6      824.97      822.25     18.05 o 
  -6   1   6      576.85      571.22      9.51 o 
  -5   1   6      100.50      107.84      3.62 o 
  -4   1   6      230.58      214.03      4.50 o 
  -3   1   6      245.77      236.40      5.54 o 
  -2   1   6       32.72       27.79      1.17 o 
  -1   1   6       82.29       79.03      1.96 o 
   0   1   6       90.61       80.44      2.15 o 
   1   1   6       79.70       78.23      2.29 o 
   2   1   6       61.91       59.19      2.19 o 
   3   1   6       56.31       45.40      2.13 o 
   4   1   6      136.21      127.16      4.39 o 
   5   1   6       23.89       16.97      3.61 o 
   6   1   6       10.62        8.91      3.40 o 
   7   1   6        4.72       -0.16      2.42 o 
   8   1   6        4.77        4.76      3.28 o 
 -10   2   6       18.79        9.76      3.25 o 
  -9   2   6        7.13        5.57      2.47 o 
  -8   2   6       10.44        6.82      2.58 o 
  -7   2   6      145.21      147.42      4.51 o 
  -6   2   6       49.87       42.30      2.57 o 
  -5   2   6       35.59       33.27      4.83 o 
  -4   2   6        3.30        0.85      0.97 o 
  -3   2   6      180.06      205.31      4.59 o 
  -2   2   6      148.52      144.75      3.48 o 
  -1   2   6      107.29      119.26      2.30 o 
   0   2   6      159.36      171.54      5.99 o 
   1   2   6      137.50      130.11      2.91 o 
   2   2   6      141.74      130.10      3.15 o 
   3   2   6       91.99       87.65      2.77 o 
   4   2   6      123.77      112.84      5.84 o 
   5   2   6      149.13      131.17      6.64 o 
   6   2   6       18.79       18.70      3.62 o 
   7   2   6        2.22       -1.97      2.38 o 
   8   2   6       10.92        5.62      3.36 o 
 -10   3   6       56.83       59.92      4.96 o 
  -9   3   6       76.94       78.31      3.73 o 
  -8   3   6      137.44      134.17      4.63 o 
  -7   3   6      268.70      267.33      6.29 o 
  -6   3   6      216.78      223.98      5.50 o 
  -5   3   6       87.09       83.88      3.23 o 
  -4   3   6       27.15       23.05      2.04 o 
  -3   3   6      307.85      290.02      5.94 o 
  -2   3   6      212.49      217.06      6.19 o 
  -1   3   6       98.97       91.91      1.94 o 
   0   3   6      573.40      591.51      6.89 o 
   1   3   6      605.46      609.44      7.44 o 
   2   3   6       10.55        8.84      3.33 o 
   3   3   6       26.26       21.83      8.32 o 
   4   3   6       55.77       46.14      3.96 o 
   5   3   6       23.37       30.59      4.28 o 
   6   3   6       45.51       45.86      5.19 o 
   7   3   6        6.33       10.54      3.52 o 
   8   3   6        2.78        2.92      3.32 o 
 -10   4   6        5.58        2.32      2.87 o 
  -9   4   6       21.68       16.87      2.54 o 
  -8   4   6       54.05       47.31      3.51 o 
  -7   4   6       31.02       29.11      2.64 o 
  -6   4   6      126.91      121.96      4.22 o 
  -5   4   6       69.90       62.87      3.06 o 
  -4   4   6       82.51       74.11      3.13 o 
  -3   4   6      105.03      102.48      3.65 o 
  -2   4   6      222.40      214.81      5.29 o 
  -1   4   6       23.82       24.41      3.23 o 
   0   4   6      157.03      138.20      3.70 o 
   1   4   6      173.10      160.24      4.37 o 
   2   4   6        2.73        2.04      1.23 o 
   3   4   6      118.88      110.09      5.42 o 
   4   4   6      154.09      146.06      6.71 o 
   5   4   6       49.33       47.10      4.29 o 
   6   4   6       12.03       11.43      3.41 o 
   7   4   6       30.22       27.61      4.52 o 
 -10   5   6       71.53       70.44      5.82 o 
  -9   5   6       29.10       39.11      5.11 o 
  -8   5   6      110.42      118.57      4.51 o 
  -7   5   6       90.94       82.84      3.76 o 
  -6   5   6       82.76       78.04      3.55 o 
  -5   5   6      314.92      313.44      6.99 o 
  -4   5   6      261.30      287.92      6.61 o 
  -3   5   6      193.44      216.48      7.54 o 
  -2   5   6      380.06      365.65      7.57 o 
  -1   5   6      229.25      211.48      8.16 o 
   0   5   6       49.33       48.22      4.16 o 
   1   5   6       15.29        8.59      1.65 o 
   2   5   6       46.53       45.01      5.03 o 
   3   5   6       55.90       58.54      4.37 o 
   4   5   6       54.34       73.63      5.02 o 
   5   5   6       35.75       38.99      4.66 o 
   6   5   6       18.11       14.02      3.40 o 
   7   5   6       11.38       18.92      4.14 o 
 -10   6   6        5.58        3.68      3.41 o 
  -9   6   6        0.68       -0.53      2.53 o 
  -8   6   6       31.25       37.13      5.13 o 
  -7   6   6       16.15       11.69      6.08 o 
  -6   6   6        1.05        0.04      1.34 o 
  -5   6   6       50.36       46.35      2.94 o 
  -4   6   6       94.93       89.74      5.02 o 
  -3   6   6      119.75      121.16      4.42 o 
  -2   6   6      347.82      335.33      8.54 o 
  -1   6   6       98.86      104.57      6.05 o 
   0   6   6      304.67      304.95     10.66 o 
   1   6   6      254.69      259.67      9.93 o 
   2   6   6       53.75       52.98      5.25 o 
   3   6   6       59.39       63.80      4.58 o 
   4   6   6       51.29       53.54      4.54 o 
   5   6   6        8.43        3.39      2.61 o 
   6   6   6       17.55       16.42      3.88 o 
   7   6   6       22.18       20.30      4.52 o 
  -9   7   6       97.26      114.69      7.62 o 
  -8   7   6      103.08       96.90      6.77 o 
  -7   7   6      106.03      126.47      4.95 o 
  -6   7   6      101.04      101.46      4.41 o 
  -5   7   6       73.08       67.73      3.67 o 
  -4   7   6       51.55       54.78      4.91 o 
  -3   7   6      178.39      183.72      6.11 o 
  -2   7   6      217.73      221.82      6.34 o 
  -1   7   6       84.50       89.03      6.03 o 
   0   7   6       32.59       49.81      5.47 o 
   1   7   6       25.72       42.36      5.01 o 
   4   7   6        4.90        3.18      2.50 o 
   5   7   6       11.50        9.79      3.23 o 
   6   7   6        4.49        8.24      3.20 o 
  -8   8   6        4.82        4.13      3.18 o 
  -7   8   6        3.84        4.13      3.19 o 
  -6   8   6       32.83       31.78      3.24 o 
  -5   8   6       55.83       53.12      5.84 o 
  -4   8   6      190.37      192.67      6.09 o 
  -3   8   6      120.39      117.21     10.55 o 
  -2   8   6       17.70       15.52      2.62 o 
  -1   8   6       61.68       67.47      5.60 o 
   0   8   6      109.78      111.90      6.96 o 
  -7   9   6       26.05       28.42      5.32 o 
  -6   9   6       51.71       54.04      6.26 o 
  -5   9   6      113.29      135.99     11.22 o 
  -4   9   6      233.56      252.30      7.40 o 
  -3   9   6      111.64      113.41      4.98 o 
  -2   9   6       28.57       37.60      3.65 o 
  -1   9   6       16.44       14.36      3.68 o 
  -6  10   6        2.64        4.18      3.11 o 
  -5  10   6       17.67       15.80      4.23 o 
  -4  10   6       72.29       74.02      4.42 o 
  -3  10   6       29.18       20.93      3.04 o 
  -2  10   6        5.65        1.55      2.00 o 
  -4  11   6       18.23       16.14      4.61 o 
  -3  11   6       18.01       19.51      4.66 o 
  -2  11   6       19.33       26.62      5.08 o 
  -5 -10   7       18.40       22.67      4.83 o 
  -3 -10   7        4.06        4.78      3.14 o 
  -2 -10   7        9.56       10.32      2.50 o 
  -1 -10   7        7.60        6.06      2.39 o 
   0 -10   7        3.18        1.61      5.38 o 
   1 -10   7        0.46       -2.25      1.71 o 
  -7  -9   7       14.89        9.83      3.93 o 
  -6  -9   7       37.99       46.82      5.81 o 
  -5  -9   7       76.51       94.39      6.65 o 
  -4  -9   7       58.20       64.95      5.53 o 
  -2  -9   7       41.93       50.10      5.70 o 
  -1  -9   7       26.18       32.23      4.33 o 
   0  -9   7       12.71       11.32      3.10 o 
   1  -9   7       52.16       53.66      4.41 o 
   2  -9   7       26.72       29.85      4.77 o 
   3  -9   7       17.55       23.23      3.47 o 
  -8  -8   7       10.46        8.92      3.95 o 
  -7  -8   7        4.43        1.75      3.00 o 
  -6  -8   7       13.12        9.54      3.72 o 
  -5  -8   7       39.72       52.06      5.72 o 
  -4  -8   7       23.32       27.26      4.27 o 
  -3  -8   7       23.58       22.40      3.76 o 
  -2  -8   7       22.45       18.53      3.77 o 
  -1  -8   7       16.73       12.02      3.75 o 
   0  -8   7       18.39       17.50      4.17 o 
   1  -8   7        7.42        1.25      1.81 o 
   2  -8   7        7.94        4.24      1.98 o 
   3  -8   7        0.37        0.42      2.37 o 
   4  -8   7        4.52        6.01      2.34 o 
  -9  -7   7       20.60       27.75      5.64 o 
  -8  -7   7       35.78       49.10      6.22 o 
  -7  -7   7       47.46       69.72      6.92 o 
  -6  -7   7       10.80       11.75      3.80 o 
  -5  -7   7       16.79       17.71      3.74 o 
  -4  -7   7       79.76       71.54      5.09 o 
  -3  -7   7      163.85      169.60      7.34 o 
  -2  -7   7      140.40      131.64      5.07 o 
  -1  -7   7      113.63      108.93      4.70 o 
   0  -7   7       55.42       59.41      3.64 o 
   1  -7   7       85.61       78.23      4.14 o 
   2  -7   7       99.52      107.70      7.66 o 
   3  -7   7       18.96       20.43      2.92 o 
   4  -7   7        7.61        8.40      2.41 o 
   5  -7   7        9.66       10.88      2.71 o 
  -9  -6   7       24.50       20.65      5.30 o 
  -8  -6   7       26.61       27.07      5.00 o 
  -7  -6   7       40.86       57.22      6.02 o 
  -6  -6   7       66.54       65.80      5.22 o 
  -5  -6   7      112.47      108.85      6.20 o 
  -4  -6   7      205.68      216.01      8.36 o 
  -3  -6   7       91.06       95.48      5.52 o 
  -2  -6   7      160.08      153.67      8.07 o 
  -1  -6   7        3.95        3.64      1.76 o 
   0  -6   7       82.94       71.11      3.69 o 
   1  -6   7       20.17       17.81      5.82 o 
   2  -6   7        3.83        1.31      1.58 o 
   3  -6   7        5.76        5.57      2.03 o 
   4  -6   7        1.05        0.79      1.89 o 
   5  -6   7        1.32       -2.37      1.70 o 
   6  -6   7        4.90        3.35      2.43 o 
 -10  -5   7        6.64        3.81      3.39 o 
  -9  -5   7        2.68       -3.71      2.47 o 
  -8  -5   7        8.20        8.97      3.55 o 
  -7  -5   7        4.28        2.23      2.69 o 
  -6  -5   7       10.21       12.51      3.39 o 
  -5  -5   7       48.88       52.87      4.59 o 
  -4  -5   7      344.84      343.96     10.49 o 
  -3  -5   7      712.93      721.77     16.09 o 
  -2  -5   7      352.41      376.35      7.52 o 
  -1  -5   7      131.57      127.10      3.54 o 
   0  -5   7      138.31      137.36      4.86 o 
   1  -5   7       32.99       27.07      5.30 o 
   2  -5   7       77.12       75.94      6.49 o 
   3  -5   7       26.56       33.96      4.50 o 
   4  -5   7       38.08       48.09      8.48 o 
   5  -5   7       89.65       91.39      4.71 o 
   6  -5   7       36.83       38.78      9.15 o 
 -10  -4   7       16.63       17.20      4.39 o 
  -9  -4   7       35.36       37.32      5.22 o 
  -8  -4   7       19.67       21.10      4.22 o 
  -7  -4   7       68.02       59.97      4.99 o 
  -6  -4   7      166.31      164.83      7.48 o 
  -5  -4   7      106.17      108.25      5.91 o 
  -4  -4   7      277.66      254.00      8.69 o 
  -3  -4   7       35.57       42.38      4.18 o 
  -2  -4   7        2.09       -0.66      1.02 o 
  -1  -4   7      132.78      129.89      3.40 o 
   0  -4   7      110.10      109.00      3.10 o 
   1  -4   7        2.94        1.39      1.38 o 
   2  -4   7       36.77       41.26      3.44 o 
   3  -4   7       17.08       16.51      2.50 o 
   4  -4   7       10.63        8.63      2.27 o 
   5  -4   7       24.76       24.33      4.59 o 
   6  -4   7       15.12       14.83      2.86 o 
   7  -4   7       10.20        6.78      2.68 o 
 -11  -3   7       33.12       33.32      5.38 o 
 -10  -3   7       18.89       17.96      4.15 o 
  -9  -3   7       31.20       29.01      4.59 o 
  -8  -3   7       17.87       16.58      3.92 o 
  -7  -3   7      150.87      159.61      7.50 o 
  -6  -3   7       93.38       80.70      5.25 o 
  -5  -3   7      152.43      169.48      7.24 o 
  -4  -3   7      189.98      185.88      7.19 o 
  -3  -3   7      227.75      230.76      7.83 o 
  -2  -3   7      161.53      174.36      3.82 o 
  -1  -3   7      199.90      197.56      4.07 o 
   0  -3   7      531.86      551.53      7.52 o 
   1  -3   7      294.41      305.36      5.24 o 
   2  -3   7       52.13       53.62      3.12 o 
   3  -3   7       85.06       96.41      4.19 o 
   4  -3   7       33.98       43.18      3.68 o 
   5  -3   7      106.02      111.14      8.05 o 
   6  -3   7       32.45       34.73      3.68 o 
   7  -3   7        1.84       -0.86      2.22 o 
 -11  -2   7       25.42       27.74      5.08 o 
 -10  -2   7       52.03       54.79      5.22 o 
  -9  -2   7       87.11       73.24      5.65 o 
  -8  -2   7       77.50       70.32      5.46 o 
  -7  -2   7       95.13       96.96      5.89 o 
  -6  -2   7       52.48       53.03      4.31 o 
  -5  -2   7       51.90       46.32      3.86 o 
  -4  -2   7       64.08       62.52      4.25 o 
  -3  -2   7        7.39        4.75      1.26 o 
  -2  -2   7      107.20       99.16      2.74 o 
  -1  -2   7       91.47       91.77      2.66 o 
   0  -2   7      167.29      169.11      3.68 o 
   1  -2   7       41.14       42.55      2.07 o 
   2  -2   7       68.76       66.69      3.33 o 
   3  -2   7      212.83      221.39      6.09 o 
   4  -2   7      101.92       96.14      8.87 o 
   5  -2   7       52.18       50.96      4.10 o 
   6  -2   7        2.84       -1.33      1.92 o 
   7  -2   7        1.38       -2.74      1.83 o 
 -11  -1   7        8.05        4.12      3.22 o 
 -10  -1   7       34.65       37.27      4.89 o 
  -9  -1   7       38.36       31.15      4.65 o 
  -8  -1   7      122.02      108.28      6.28 o 
  -7  -1   7      373.35      380.64     11.58 o 
  -6  -1   7      127.13      129.76      6.33 o 
  -5  -1   7      120.31      118.44      5.88 o 
  -4  -1   7       60.21       53.30      3.92 o 
  -3  -1   7      125.48      119.84      3.35 o 
  -2  -1   7      365.92      381.38      5.47 o 
  -1  -1   7       72.53       75.36      2.44 o 
   0  -1   7      289.43      294.23      4.88 o 
   1  -1   7      491.96      498.63     10.58 o 
   2  -1   7      130.92      129.03      3.41 o 
   3  -1   7      196.48      188.91      7.20 o 
   4  -1   7      178.66      183.37     11.91 o 
   5  -1   7       15.84       13.52      2.59 o 
   6  -1   7       17.06       12.10      2.59 o 
   7  -1   7       14.88       16.94      4.59 o 
 -11   0   7        8.03        3.72      2.85 o 
 -10   0   7       24.92       36.72      4.87 o 
  -9   0   7        3.74        4.08      2.82 o 
  -8   0   7       51.32       57.95      4.90 o 
  -7   0   7      146.55      158.44      7.28 o 
  -6   0   7       15.41       13.89      3.16 o 
  -5   0   7       14.19       12.08      2.72 o 
  -4   0   7       89.11       89.33      4.90 o 
  -3   0   7      141.41      144.01      6.11 o 
  -2   0   7        2.30        2.60      1.00 o 
  -1   0   7       13.53       10.10      1.57 o 
   0   0   7       20.93       18.89      1.49 o 
   1   0   7        0.36       -1.08      0.87 o 
   2   0   7       36.65       32.11      2.10 o 
   3   0   7      173.63      159.94      7.09 o 
   4   0   7      311.35      317.98      7.53 o 
   5   0   7       96.02       89.77      4.21 o 
   6   0   7        6.26        2.08      3.12 o 
   7   0   7        0.89        2.49      3.55 o 
 -11   1   7        8.58        5.14      3.23 o 
 -10   1   7       35.39       31.13      4.72 o 
  -9   1   7       40.24       35.96      4.61 o 
  -8   1   7      121.81      101.21      5.96 o 
  -7   1   7      371.69      371.52     11.29 o 
  -6   1   7      128.21      120.65      6.07 o 
  -5   1   7      119.12      116.66      5.85 o 
  -4   1   7       57.07       59.75      4.11 o 
  -3   1   7      123.68      119.89      3.62 o 
  -2   1   7      363.82      372.46      7.88 o 
  -1   1   7       75.01       79.94      2.16 o 
   0   1   7      294.33      299.10      4.71 o 
   1   1   7      490.40      492.15      6.77 o 
   2   1   7      129.46      128.76      3.33 o 
   3   1   7      196.68      189.28      4.32 o 
   4   1   7      178.21      182.84      6.40 o 
   5   1   7       16.58       12.50      3.56 o 
   6   1   7       16.85       14.01      3.69 o 
   7   1   7       14.15       12.92      3.74 o 
 -11   2   7       25.43       24.53      4.39 o 
 -10   2   7       51.65       52.24      4.81 o 
  -9   2   7       87.02       84.14      5.60 o 
  -8   2   7       76.12       63.61      4.81 o 
  -7   2   7       93.32       94.59      5.66 o 
  -6   2   7       52.97       39.04      3.87 o 
  -5   2   7       50.61       49.03      4.05 o 
  -4   2   7       63.07       60.62      2.66 o 
  -3   2   7        7.04        4.31      1.12 o 
  -2   2   7      106.26       97.59      3.14 o 
  -1   2   7       91.39       90.83      3.07 o 
   0   2   7      166.96      166.55      3.32 o 
   1   2   7       41.17       41.19      1.92 o 
   2   2   7       68.88       64.58      2.55 o 
   3   2   7      213.43      215.17      7.55 o 
   4   2   7      101.92       97.05      5.73 o 
   5   2   7       51.86       48.63      5.23 o 
   6   2   7        2.98        3.46      3.00 o 
   7   2   7        1.49        0.36      2.92 o 
 -10   3   7       19.34       14.84      3.58 o 
  -9   3   7       32.51       24.82      3.99 o 
  -8   3   7       17.90        9.67      3.02 o 
  -7   3   7      147.34      152.90      7.06 o 
  -6   3   7       93.22       86.71      3.56 o 
  -5   3   7      153.84      150.26      4.48 o 
  -4   3   7      188.83      197.81      5.04 o 
  -3   3   7      229.37      216.11      8.60 o 
  -2   3   7      163.43      170.11      7.06 o 
  -1   3   7      199.27      203.89      7.83 o 
   0   3   7      528.37      529.28     13.81 o 
   1   3   7      288.86      306.87      6.43 o 
   2   3   7       51.34       49.10      2.25 o 
   3   3   7       86.16       86.31      4.19 o 
   4   3   7       34.09       42.60      4.09 o 
   5   3   7      106.67      118.93      6.60 o 
   6   3   7       32.72       29.14      4.43 o 
   7   3   7        1.66        1.71      3.20 o 
  -9   4   7       35.10       30.49      4.44 o 
  -8   4   7       19.45       23.07      3.80 o 
  -7   4   7       67.82       60.70      3.32 o 
  -6   4   7      166.11      163.46      5.02 o 
  -5   4   7      105.31       93.56      3.73 o 
  -4   4   7      275.96      259.39      6.16 o 
  -3   4   7       35.25       33.92      2.53 o 
  -2   4   7        2.09        1.39      1.98 o 
  -1   4   7      132.27      126.34      6.40 o 
   0   4   7      109.75      105.47      6.12 o 
   1   4   7        2.95        0.32      2.17 o 
   2   4   7       36.66       40.50      4.71 o 
   3   4   7       17.10       14.96      2.49 o 
   4   4   7       10.49        3.93      2.35 o 
   5   4   7       24.42       22.94      3.83 o 
   6   4   7       15.28       16.75      3.78 o 
   7   4   7       10.41        8.62      3.52 o 
  -9   5   7        3.10        2.21      2.45 o 
  -8   5   7        8.79       10.30      2.20 o 
  -7   5   7        3.79        3.42      1.63 o 
  -6   5   7        9.35       11.69      2.13 o 
  -5   5   7       49.13       57.58      3.19 o 
  -4   5   7      345.77      350.85      7.71 o 
  -3   5   7      713.80      729.59     12.06 o 
  -2   5   7      351.87      375.59     11.79 o 
  -1   5   7      129.72      129.99      6.85 o 
   0   5   7      134.70      149.57      7.35 o 
   1   5   7       32.46       30.93      4.36 o 
   2   5   7       79.17       82.39      5.95 o 
   4   5   7       37.21       44.14      4.63 o 
   5   5   7       88.51      105.69      6.39 o 
   6   5   7       37.03       27.75      4.27 o 
  -9   6   7       25.25       21.55      4.47 o 
  -8   6   7       27.48       30.12      3.08 o 
  -7   6   7       40.42       45.59      3.66 o 
  -6   6   7       65.58       60.56      3.85 o 
  -5   6   7      111.56      104.83      4.33 o 
  -4   6   7      204.12      212.32      6.15 o 
  -3   6   7       91.30       85.07      4.91 o 
  -2   6   7      160.67      163.51      7.93 o 
  -1   6   7        4.03        4.72      2.67 o 
   0   6   7       83.22       65.80      5.29 o 
   1   6   7       20.20       14.90      3.53 o 
   2   6   7        3.89        1.93      2.61 o 
  -9   7   7       20.77       35.55      5.43 o 
  -8   7   7       35.45       35.55      5.16 o 
  -7   7   7       47.24       50.38      3.64 o 
  -6   7   7       10.99        7.74      4.21 o 
  -5   7   7       18.06       16.16      4.08 o 
  -4   7   7       81.09       76.29      4.00 o 
  -3   7   7      162.07      161.39      5.58 o 
  -2   7   7      138.26      126.51      7.15 o 
  -1   7   7      112.57      112.29      6.89 o 
   0   7   7       54.56       57.75      5.22 o 
   1   7   7       86.13       90.48      6.48 o 
  -8   8   7       10.72       10.03      4.09 o 
  -7   8   7        4.32        1.88      3.16 o 
  -6   8   7       13.07       13.27      2.77 o 
  -5   8   7       39.29       37.37      3.51 o 
  -4   8   7       22.82       27.98      3.20 o 
  -3   8   7       23.37       22.55      2.97 o 
  -2   8   7       22.44       21.21      4.11 o 
  -1   8   7       16.81        9.10      3.38 o 
   0   8   7       18.42       26.95      4.51 o 
  -7   9   7       15.19        9.86      3.73 o 
  -6   9   7       38.42       49.44      4.10 o 
  -5   9   7       76.36       76.43      4.34 o 
  -4   9   7       57.63       61.35      3.91 o 
  -3   9   7       18.51       21.92      3.19 o 
  -2   9   7       41.04       45.21      5.70 o 
  -1   9   7       25.37       30.71      5.13 o 
   0   9   7       12.52       12.47      3.71 o 
  -5  10   7       17.99       18.41      5.61 o 
  -4  10   7        4.49        4.18      2.32 o 
  -3  10   7        4.00        1.78      2.10 o 
  -2  10   7        9.50       13.98      4.20 o 
  -3 -10   8       26.06       20.95      4.51 o 
  -2 -10   8       48.48       43.65      6.78 o 
  -6  -9   8       32.93       38.98      5.71 o 
  -5  -9   8       29.14       31.04      5.20 o 
  -3  -9   8        4.21        0.63      2.32 o 
  -2  -9   8       11.85        9.31      2.46 o 
  -1  -9   8        3.13        1.47      2.88 o 
   0  -9   8        8.10       11.21      2.64 o 
   1  -9   8       13.08       10.47      2.88 o 
  -7  -8   8        6.82        9.58      3.72 o 
  -6  -8   8       20.00       22.56      4.49 o 
  -5  -8   8        6.72        8.88      3.42 o 
  -4  -8   8        2.59       -0.50      2.71 o 
  -3  -8   8       58.72       47.86      5.65 o 
  -2  -8   8       38.65       41.81      5.35 o 
  -1  -8   8       12.74       10.56      3.52 o 
   0  -8   8       14.96       17.14      3.61 o 
   1  -8   8        2.11        0.51      1.88 o 
   2  -8   8        8.99       10.53      2.83 o 
   3  -8   8        2.56        3.78      2.20 o 
  -8  -7   8        7.82        7.46      3.78 o 
  -7  -7   8        9.07        5.60      3.32 o 
  -6  -7   8       25.04       25.93      4.48 o 
  -5  -7   8       32.04       32.23      4.57 o 
  -4  -7   8       39.54       38.01      4.81 o 
  -3  -7   8       20.97       15.13      2.52 o 
  -2  -7   8        1.14        0.62      1.60 o 
  -1  -7   8        2.78        1.79      1.77 o 
   0  -7   8       17.22       18.55      4.23 o 
   1  -7   8       66.70       56.14      7.43 o 
   2  -7   8       37.48       38.12      3.78 o 
   3  -7   8        9.37       10.58      2.49 o 
   4  -7   8        0.12       -2.00      2.81 o 
  -9  -6   8       21.75       26.63      5.11 o 
  -8  -6   8       14.40       15.60      4.25 o 
  -7  -6   8       30.15       28.35      4.76 o 
  -6  -6   8       38.26       32.97      4.62 o 
  -5  -6   8       37.06       33.38      4.58 o 
  -4  -6   8       22.35       20.38      3.83 o 
  -3  -6   8      103.60       93.65      5.63 o 
  -2  -6   8       46.99       51.55      2.63 o 
  -1  -6   8        0.15        1.25      1.50 o 
   0  -6   8       21.79       23.19      3.16 o 
   1  -6   8       35.75       36.58      3.44 o 
   2  -6   8       19.97       19.40      7.12 o 
   3  -6   8       20.25       20.53      2.96 o 
   4  -6   8       20.35       19.99      5.58 o 
  -9  -5   8        1.48       -3.41      2.64 o 
  -8  -5   8        6.30        7.64      3.73 o 
  -7  -5   8       15.16       12.53      3.74 o 
  -6  -5   8        5.86        2.40      2.44 o 
  -5  -5   8       11.15        8.33      3.13 o 
  -4  -5   8       23.94       27.75      4.09 o 
  -3  -5   8       96.77       88.97      8.13 o 
  -2  -5   8       41.12       37.56      2.99 o 
  -1  -5   8        8.45        8.44      1.55 o 
   0  -5   8        4.13        1.72      1.54 o 
   1  -5   8       48.89       45.97      3.39 o 
   2  -5   8       42.23       48.52      3.77 o 
   3  -5   8       19.21       19.65      2.84 o 
   4  -5   8       46.36       56.77      8.15 o 
   5  -5   8       59.80       57.29      4.29 o 
 -10  -4   8        9.54        9.29      3.88 o 
  -9  -4   8        2.55       -1.67      2.55 o 
  -8  -4   8        1.21       -3.52      2.35 o 
  -7  -4   8       91.52       93.88      6.19 o 
  -6  -4   8      149.34      144.27      7.32 o 
  -5  -4   8      297.78      297.41     10.16 o 
  -4  -4   8      272.36      262.90      9.27 o 
  -3  -4   8       59.21       58.54      3.15 o 
  -2  -4   8      114.25      112.41      3.39 o 
  -1  -4   8      130.34      129.58      3.84 o 
   0  -4   8       89.34       80.49      3.80 o 
   1  -4   8      179.54      181.41      5.63 o 
   2  -4   8       97.98      100.26      7.72 o 
   3  -4   8       73.81       78.07      4.09 o 
   4  -4   8      103.01      108.02      9.05 o 
   5  -4   8       15.44       16.26      3.06 o 
 -10  -3   8        0.34       -0.03      3.11 o 
  -9  -3   8       17.23       14.84      3.87 o 
  -8  -3   8        9.70        6.72      3.13 o 
  -7  -3   8       32.09       25.86      4.20 o 
  -6  -3   8        5.01        6.87      2.72 o 
  -5  -3   8      139.26      144.33      6.91 o 
  -4  -3   8      326.02      320.10     10.27 o 
  -3  -3   8      100.51       99.22      3.70 o 
  -2  -3   8       39.48       35.34      2.16 o 
  -1  -3   8      139.10      133.96      4.93 o 
   0  -3   8      151.47      149.08      3.77 o 
   1  -3   8       63.60       64.61      3.45 o 
   2  -3   8       73.76       68.96      3.58 o 
   3  -3   8      108.20      108.06      4.68 o 
   4  -3   8      111.83      124.56      5.29 o 
   5  -3   8       70.22       70.13      8.79 o 
   6  -3   8        5.92        4.47      2.54 o 
 -10  -2   8       37.46       44.93      5.73 o 
  -9  -2   8       25.74       26.65      4.44 o 
  -8  -2   8       16.47       12.25      3.52 o 
  -7  -2   8       74.41       74.69      5.41 o 
  -6  -2   8       69.39       72.33      5.27 o 
  -5  -2   8      110.88      113.67      6.20 o 
  -4  -2   8      216.52      203.18      7.83 o 
  -3  -2   8      118.32      105.90      5.47 o 
  -2  -2   8      245.36      241.65      4.61 o 
  -1  -2   8      406.35      416.89      6.37 o 
   0  -2   8      341.07      338.00      5.72 o 
   1  -2   8       53.00       52.67      2.38 o 
   2  -2   8       44.92       40.35      5.62 o 
   3  -2   8       44.30       46.48      3.36 o 
   4  -2   8        9.54        5.66      2.22 o 
   5  -2   8        6.66        5.95      2.31 o 
   6  -2   8       19.59       17.68      3.21 o 
 -11  -1   8        2.29        0.44      2.96 o 
 -10  -1   8        1.17        2.94      3.04 o 
  -9  -1   8        4.78        3.13      2.81 o 
  -8  -1   8       39.67       40.03      5.03 o 
  -7  -1   8       82.54       79.33      5.54 o 
  -6  -1   8       45.50       39.61      4.54 o 
  -5  -1   8       49.71       44.50      4.17 o 
  -4  -1   8      129.20      124.00      6.18 o 
  -3  -1   8       88.59       97.40      3.71 o 
  -2  -1   8       33.30       31.77      2.40 o 
  -1  -1   8       54.05       47.53      2.06 o 
   0  -1   8      176.32      171.35      5.88 o 
   1  -1   8      273.37      271.00      5.15 o 
   2  -1   8       30.13       30.32      4.58 o 
   3  -1   8       42.19       43.47      6.21 o 
   4  -1   8       51.78       52.74      3.47 o 
   5  -1   8       24.27       18.88      3.02 o 
   6  -1   8       42.31       48.31      4.24 o 
 -11   0   8        9.46        4.73      3.12 o 
 -10   0   8       22.15       19.34      4.07 o 
  -9   0   8        1.13       -2.04      2.36 o 
  -8   0   8       49.26       42.40      4.98 o 
  -7   0   8       97.38       97.25      5.97 o 
  -6   0   8       68.93       58.33      4.76 o 
  -5   0   8      327.93      337.02     10.64 o 
  -4   0   8      160.33      165.60      7.11 o 
  -3   0   8       78.00       72.58      3.17 o 
  -2   0   8       75.88       72.59      3.08 o 
  -1   0   8       61.18       62.40      3.04 o 
   0   0   8       71.92       74.59      2.54 o 
   1   0   8        2.89        1.00      1.15 o 
   2   0   8       62.41       59.33      2.59 o 
   3   0   8       62.19       63.29      3.50 o 
   4   0   8        0.64       -1.11      1.55 o 
   5   0   8        0.68       -2.46      1.64 o 
   6   0   8        4.72       -1.24      3.02 o 
 -11   1   8        2.35        5.56      3.13 o 
 -10   1   8        1.22        2.49      2.56 o 
  -9   1   8        4.93        1.91      2.34 o 
  -8   1   8       39.47       45.85      5.08 o 
  -7   1   8       83.06       78.66      5.41 o 
  -6   1   8       46.66       43.81      4.73 o 
  -5   1   8       50.91       48.66      4.39 o 
  -4   1   8      130.74      125.84      6.28 o 
  -3   1   8       88.47       94.91      3.47 o 
  -2   1   8       33.87       35.17      2.29 o 
  -1   1   8       56.08       48.91      5.17 o 
   0   1   8      175.38      178.88      6.30 o 
   1   1   8      271.75      279.35      6.45 o 
   2   1   8       30.72       31.05      2.20 o 
   3   1   8       41.34       42.94      2.53 o 
   4   1   8       51.46       50.92      3.70 o 
   5   1   8       24.47       14.62      3.94 o 
   6   1   8       41.69       38.25      5.47 o 
 -10   2   8       37.88       54.57      5.92 o 
  -9   2   8       26.37       28.72      4.44 o 
  -8   2   8       15.66        9.93      3.09 o 
  -7   2   8       74.20       73.85      5.27 o 
  -6   2   8       69.91       70.14      5.04 o 
  -5   2   8      111.66      112.18      6.12 o 
  -4   2   8      218.48      206.47      8.12 o 
  -3   2   8      117.92      115.11      5.97 o 
  -2   2   8      244.99      243.26      8.73 o 
  -1   2   8      403.86      398.68     11.76 o 
   0   2   8      336.40      341.83      7.03 o 
   1   2   8       51.84       51.15      2.87 o 
   2   2   8       45.16       43.33      4.76 o 
   3   2   8       45.14       48.76      2.50 o 
   4   2   8        9.99        5.67      2.78 o 
   5   2   8        6.41       -0.32      2.64 o 
   6   2   8       19.42       15.78      4.06 o 
 -10   3   8        0.34        0.50      2.45 o 
  -9   3   8       17.41       20.64      3.80 o 
  -8   3   8        9.44        6.16      3.09 o 
  -7   3   8       31.73       21.84      3.74 o 
  -6   3   8        5.37        6.57      2.71 o 
  -5   3   8      141.06      147.68      7.07 o 
  -4   3   8      329.79      315.57     10.46 o 
  -3   3   8      102.87      107.16      5.91 o 
  -2   3   8       40.49       42.08      4.45 o 
  -1   3   8      140.21      132.76      6.78 o 
   0   3   8      149.54      137.61      6.97 o 
   1   3   8       61.88       61.97      4.90 o 
   2   3   8       73.45       80.52      5.62 o 
   3   3   8      106.92      120.51      6.98 o 
   5   3   8       70.74       71.81      5.56 o 
   6   3   8        6.12        4.91      3.24 o 
 -10   4   8        9.65        3.93      2.76 o 
  -9   4   8        2.24       -0.19      2.27 o 
  -8   4   8        1.29        0.11      2.27 o 
  -7   4   8       90.99       79.64      5.51 o 
  -6   4   8      150.24      133.20      6.94 o 
  -5   4   8      301.95      318.23     10.79 o 
  -4   4   8      274.68      274.81      6.62 o 
  -3   4   8       60.19       54.61      4.64 o 
  -2   4   8      114.34      117.89      6.52 o 
  -1   4   8      127.61      126.15      6.84 o 
   0   4   8       86.76       94.46      6.01 o 
   1   4   8      179.13      177.45      8.38 o 
   2   4   8       98.85      100.76      6.58 o 
   3   4   8       74.82       80.52      6.02 o 
  -9   5   8        1.54        0.68      2.25 o 
  -8   5   8        6.36        3.04      2.51 o 
  -7   5   8       15.00       14.93      3.30 o 
  -6   5   8        5.64        1.13      1.48 o 
  -5   5   8       11.43       11.64      2.18 o 
  -4   5   8       24.87       30.00      4.49 o 
  -3   5   8       96.63       91.97      6.15 o 
  -2   5   8       40.44       42.08      4.92 o 
  -1   5   8        8.28        9.46      3.09 o 
   0   5   8        4.23        2.44      2.28 o 
   1   5   8       50.48       50.01      5.64 o 
   2   5   8       43.20       51.19      5.74 o 
  -8   6   8       14.71       10.77      3.09 o 
  -7   6   8       29.53       32.41      5.48 o 
  -6   6   8       38.42       37.11      3.27 o 
  -5   6   8       37.00       39.81      3.37 o 
  -4   6   8       21.80       15.29      3.72 o 
  -3   6   8      105.38      106.91      6.70 o 
  -2   6   8       47.30       56.37      5.21 o 
  -1   6   8        0.27       -1.45      1.91 o 
   0   6   8       22.82       16.50      3.74 o 
   1   6   8       35.51       38.58      5.39 o 
   2   6   8       20.09       16.95      4.00 o 
  -8   7   8        7.76       11.33      2.48 o 
  -7   7   8        9.36        6.33      3.58 o 
  -6   7   8       25.67       23.66      3.00 o 
  -5   7   8       32.34       36.47      3.37 o 
  -4   7   8       38.95       42.35      3.59 o 
  -3   7   8       20.24       19.40      3.94 o 
  -2   7   8        1.20       -1.82      1.93 o 
  -1   7   8        2.81        0.98      2.35 o 
   0   7   8       17.59       19.54      4.20 o 
   1   7   8       67.21       57.78      5.69 o 
  -7   8   8        6.84        4.60      2.24 o 
  -6   8   8       20.19       27.34      3.67 o 
  -5   8   8        6.23       11.99      2.49 o 
  -4   8   8        2.17       -1.11      1.85 o 
  -3   8   8       58.45       59.05      6.27 o 
  -2   8   8       38.12       36.23      5.21 o 
  -1   8   8       12.06       14.53      3.91 o 
   0   8   8       14.34       19.75      4.43 o 
   1   8   8        1.93        2.25      3.09 o 
  -6   9   8       33.41       35.15      4.23 o 
  -5   9   8       29.27       32.31      3.67 o 
  -4   9   8        4.48        2.75      2.54 o 
  -3   9   8        4.44        6.19      3.29 o 
  -2   9   8       11.74        7.37      3.40 o 
  -1   9   8        3.09       -1.22      2.58 o 
   0   9   8        8.23        1.61      3.13 o 
  -3  10   8       25.88       25.79      5.04 o 
  -2  10   8       48.28       49.80      6.42 o 
  -3  -9   9       15.24        7.33      3.19 o 
  -2  -9   9        8.54        8.06      2.70 o 
  -6  -8   9       38.12       46.44      5.98 o 
  -5  -8   9       14.95       17.00      4.34 o 
  -4  -8   9        7.72        7.09      3.36 o 
  -3  -8   9       21.72       17.28      2.93 o 
  -2  -8   9       15.57       12.53      3.90 o 
  -1  -8   9       11.30       14.11      2.82 o 
   0  -8   9        6.06        6.18      2.38 o 
   1  -8   9       16.88       15.13      2.88 o 
  -7  -7   9        0.67        0.12      3.00 o 
  -6  -7   9        1.07       -2.63      2.45 o 
  -5  -7   9       13.17       13.85      3.87 o 
  -4  -7   9       10.12       10.74      3.55 o 
  -3  -7   9       10.17       10.09      2.40 o 
  -2  -7   9        1.33       -0.12      1.80 o 
  -1  -7   9        2.00       -0.31      1.78 o 
   0  -7   9        9.87        8.32      2.33 o 
   1  -7   9       14.10        6.80      4.50 o 
   2  -7   9       10.41        6.84      2.52 o 
  -8  -6   9       12.83       12.99      4.09 o 
  -7  -6   9       13.50       14.82      3.96 o 
  -6  -6   9       54.32       54.21      5.21 o 
  -5  -6   9       57.12       59.91      5.08 o 
  -4  -6   9       12.81       10.37      3.36 o 
  -3  -6   9       78.33       82.09      4.09 o 
  -2  -6   9       48.09       47.40      4.41 o 
  -1  -6   9       29.20       29.81      3.26 o 
   0  -6   9       15.88       11.62      3.52 o 
   1  -6   9       37.53       34.08      3.44 o 
   2  -6   9       72.41       75.68      4.37 o 
   3  -6   9       50.30       58.14      4.46 o 
  -9  -5   9        2.57        7.62      3.87 o 
  -8  -5   9       16.71       12.85      3.95 o 
  -7  -5   9       42.81       37.25      5.24 o 
  -6  -5   9       29.70       23.87      4.22 o 
  -5  -5   9        7.94        7.10      2.99 o 
  -4  -5   9       17.16       23.32      3.93 o 
  -3  -5   9       37.95       37.86      4.02 o 
  -2  -5   9       24.28       24.00      3.92 o 
  -1  -5   9        4.47        1.15      2.79 o 
   0  -5   9       18.35       15.28      2.49 o 
   1  -5   9        6.21        2.85      2.65 o 
   2  -5   9       11.35        9.69      2.41 o 
   3  -5   9        8.82        6.89      2.49 o 
   4  -5   9       29.61       30.83      6.95 o 
  -9  -4   9        6.78        2.82      3.39 o 
  -8  -4   9        8.85        8.64      3.55 o 
  -7  -4   9       47.75       55.35      6.05 o 
  -6  -4   9       72.62       85.73      6.04 o 
  -5  -4   9       87.99       79.15      5.52 o 
  -4  -4   9       61.30       59.37      4.73 o 
  -3  -4   9       61.76       64.43      3.53 o 
  -2  -4   9       89.33       92.90      3.26 o 
  -1  -4   9       21.52       21.95      2.05 o 
   0  -4   9       13.95       10.02      2.05 o 
   1  -4   9       89.37       89.92      9.24 o 
   2  -4   9       75.00       69.15      5.82 o 
   3  -4   9       89.82       95.64      8.18 o 
   4  -4   9       27.12       37.86      5.14 o 
 -10  -3   9       11.93       16.24      4.40 o 
  -9  -3   9       18.60       20.23      4.51 o 
  -8  -3   9        4.85        6.32      3.22 o 
  -7  -3   9        4.41        2.68      2.76 o 
  -6  -3   9       27.43       24.65      4.10 o 
  -5  -3   9       55.32       52.98      4.62 o 
  -4  -3   9       25.80       27.46      3.86 o 
  -3  -3   9       14.00       12.00      2.14 o 
  -2  -3   9       15.70       13.19      2.19 o 
  -1  -3   9       44.12       44.10      2.59 o 
   0  -3   9       44.65       43.16      7.35 o 
   1  -3   9        6.50        5.29      2.23 o 
   2  -3   9        0.25       -2.39      1.66 o 
   3  -3   9        3.67        0.54      1.77 o 
   4  -3   9        1.75       -2.92      2.87 o 
   5  -3   9        0.93       -1.41      4.69 o 
 -10  -2   9       21.69       23.73      4.76 o 
  -9  -2   9       25.18       27.47      4.74 o 
  -8  -2   9       39.71       36.75      5.02 o 
  -7  -2   9       77.27       74.77      5.56 o 
  -6  -2   9        3.86        3.58      2.57 o 
  -5  -2   9       14.75       13.39      3.20 o 
  -4  -2   9        9.94       10.61      2.88 o 
  -3  -2   9       25.56       26.86      2.71 o 
  -2  -2   9       93.20       91.14      3.85 o 
  -1  -2   9      257.06      274.05     13.34 o 
   0  -2   9      183.60      178.24      9.06 o 
   1  -2   9       97.86      103.34      4.24 o 
   2  -2   9       28.37       29.16      3.07 o 
   3  -2   9        9.97        8.53      2.31 o 
   4  -2   9       12.47       11.53      2.63 o 
   5  -2   9       26.16       22.67      3.39 o 
 -10  -1   9        2.13       -1.65      2.66 o 
  -9  -1   9        2.34        4.04      3.01 o 
  -8  -1   9       14.19       12.34      3.51 o 
  -7  -1   9       23.89       17.72      3.66 o 
  -6  -1   9       23.94       16.51      3.39 o 
  -5  -1   9      108.63       93.77      5.75 o 
  -4  -1   9       71.69       69.18      4.98 o 
  -3  -1   9        1.42        0.46      1.27 o 
  -2  -1   9       28.56       26.14      2.61 o 
  -1  -1   9        9.08        5.41      1.65 o 
   0  -1   9       43.51       45.34      3.46 o 
   1  -1   9        4.46        3.10      1.69 o 
   2  -1   9       33.12       27.32      2.87 o 
   3  -1   9        3.81        0.59      1.64 o 
   4  -1   9        0.46       -2.32      1.54 o 
   5  -1   9        6.37        5.34      4.05 o 
 -10   0   9        3.66        1.63      2.92 o 
  -9   0   9        2.52        2.00      2.84 o 
  -8   0   9       35.66       45.36      5.46 o 
  -7   0   9       44.53       52.66      5.56 o 
  -6   0   9       23.75       25.36      4.02 o 
  -5   0   9        0.06       -2.63      1.75 o 
  -4   0   9        0.02       -0.51      1.34 o 
  -3   0   9       28.59       24.05      2.47 o 
  -2   0   9       47.10       41.55      2.67 o 
  -1   0   9      260.25      253.50      6.25 o 
   0   0   9      208.66      204.81      5.68 o 
   1   0   9       35.42       41.56      3.90 o 
   2   0   9       15.27       16.92      2.52 o 
   3   0   9        3.96        2.81      2.32 o 
   4   0   9       28.42       35.38      3.55 o 
   5   0   9       35.93       39.85      3.87 o 
 -10   1   9        2.31       -1.78      2.57 o 
  -9   1   9        2.37        7.51      2.95 o 
  -8   1   9       13.82        9.61      3.29 o 
  -7   1   9       23.42       18.57      3.84 o 
  -6   1   9       23.98       22.95      3.86 o 
  -5   1   9      108.93       91.23      5.92 o 
  -4   1   9       71.88       70.17      5.01 o 
  -3   1   9        1.44       -1.46      1.85 o 
  -2   1   9       28.55       24.11      3.68 o 
  -1   1   9        9.13        9.79      2.74 o 
   0   1   9       43.34       39.34      2.90 o 
   1   1   9        4.60        5.99      3.30 o 
   2   1   9       33.55       36.29      3.11 o 
   3   1   9        3.93        1.93      2.44 o 
   4   1   9        0.53       -1.03      2.11 o 
 -10   2   9       22.06       20.01      4.40 o 
  -9   2   9       25.84       30.63      4.69 o 
  -8   2   9       39.30       46.98      5.24 o 
  -7   2   9       77.17       72.19      5.64 o 
  -6   2   9        3.62        5.81      2.66 o 
  -5   2   9       13.69       14.69      3.31 o 
  -4   2   9        9.44        8.55      2.83 o 
  -3   2   9       24.79       26.88      4.09 o 
  -2   2   9       92.81       96.03      5.86 o 
  -1   2   9      255.91      261.04      9.79 o 
   0   2   9      184.67      186.23      8.22 o 
   1   2   9       99.70      113.36      6.51 o 
   2   2   9       27.86       32.19      4.67 o 
   3   2   9       10.13       12.09      3.36 o 
  -9   3   9       18.49       23.72      4.39 o 
  -8   3   9        5.09        0.12      2.54 o 
  -7   3   9        4.59        2.57      2.57 o 
  -6   3   9       27.47       17.99      3.71 o 
  -5   3   9       55.55       51.41      4.63 o 
  -4   3   9       25.85       28.44      4.11 o 
  -3   3   9       13.87       11.89      3.05 o 
  -2   3   9       15.69       10.02      2.99 o 
  -1   3   9       44.22       48.59      4.60 o 
   0   3   9       44.61       40.98      5.20 o 
   1   3   9        6.43        4.16      2.68 o 
   2   3   9        0.22        0.25      2.60 o 
   3   3   9        3.55        3.51      2.90 o 
  -9   4   9        7.14        6.78      3.30 o 
  -8   4   9        9.05       10.95      3.33 o 
  -7   4   9       47.47       46.90      5.27 o 
  -6   4   9       73.66       76.75      5.71 o 
  -5   4   9       88.15       82.84      5.91 o 
  -4   4   9       61.11       68.17      5.37 o 
  -3   4   9       63.09       70.24      5.42 o 
  -2   4   9       88.49       97.24      6.42 o 
  -1   4   9       20.07       19.87      3.92 o 
   0   4   9       14.42       21.35      4.26 o 
   1   4   9       89.96       87.31      6.45 o 
   2   4   9       75.42       73.08      6.11 o 
   3   4   9       90.40       95.08      6.84 o 
  -9   5   9        2.65       -0.93      2.48 o 
  -8   5   9       16.99        9.48      3.28 o 
  -7   5   9       43.17       44.93      5.27 o 
  -6   5   9       29.48       26.59      4.30 o 
  -5   5   9        7.74        4.30      2.78 o 
  -4   5   9       17.30       22.97      4.34 o 
  -3   5   9       38.08       38.55      5.07 o 
  -2   5   9       24.28       25.75      4.33 o 
  -1   5   9        4.47        1.76      2.55 o 
   0   5   9       18.43       20.29      4.27 o 
   1   5   9        6.28        5.86      3.37 o 
   2   5   9       11.32       15.13      4.18 o 
  -8   6   9       13.32       13.87      4.06 o 
  -7   6   9       13.74       18.06      4.02 o 
  -6   6   9       54.86       63.98      5.49 o 
  -5   6   9       56.36       58.31      5.32 o 
  -4   6   9       12.95       12.44      3.61 o 
  -3   6   9       80.14       79.68      6.18 o 
  -2   6   9       48.81       49.32      5.81 o 
  -1   6   9       30.68       43.37      5.76 o 
   0   6   9       16.46       16.63      3.95 o 
   1   6   9       37.52       40.92      5.62 o 
   2   6   9       72.89       76.76      6.72 o 
  -7   7   9        0.73        0.01      2.86 o 
  -6   7   9        1.07       -3.28      2.19 o 
  -5   7   9       13.22        8.04      2.49 o 
  -4   7   9       10.24        8.88      3.53 o 
  -3   7   9       10.23        5.58      3.30 o 
  -2   7   9        1.34        1.36      2.76 o 
  -1   7   9        2.01        1.88      2.61 o 
   0   7   9        9.91        1.15      2.98 o 
   1   7   9       14.18       16.76      4.41 o 
  -6   8   9       38.62       50.86      9.42 o 
  -5   8   9       15.13       14.40      2.81 o 
  -4   8   9        8.13        9.73      3.67 o 
  -3   8   9       22.25       22.96      4.73 o 
  -2   8   9       16.18       16.66      4.33 o 
  -1   8   9       11.51       12.22      4.25 o 
   0   8   9        5.91        3.65      3.22 o 
   1   8   9       16.91       16.43      4.47 o 
  -3   9   9       15.18       20.09      4.77 o 
  -5  -7  10        4.48        1.67      2.90 o 
  -4  -7  10       20.71       17.02      4.09 o 
  -3  -7  10       26.44       24.27      4.46 o 
  -2  -7  10       16.45       15.81      5.64 o 
  -1  -7  10        3.58        0.69      1.97 o 
   0  -7  10        0.88       -0.84      1.95 o 
  -7  -6  10       11.51       11.47      4.05 o 
  -6  -6  10       12.83       13.34      4.04 o 
  -5  -6  10       12.90       21.18      4.30 o 
  -4  -6  10       21.22       27.20      3.14 o 
  -3  -6  10       27.59       24.26      4.46 o 
  -2  -6  10        9.57        6.48      3.15 o 
  -1  -6  10       16.09       12.77      2.71 o 
   0  -6  10       18.41       21.68      3.52 o 
   1  -6  10       38.58       33.88      3.75 o 
  -8  -5  10       17.95       19.23      4.81 o 
  -7  -5  10       16.58       17.30      4.04 o 
  -6  -5  10       40.30       36.20      5.07 o 
  -5  -5  10       29.75       30.42      4.55 o 
  -4  -5  10       14.03       10.23      2.39 o 
  -3  -5  10       41.82       39.82      3.50 o 
  -2  -5  10       15.13       10.66      3.40 o 
  -1  -5  10       10.19       10.74      3.55 o 
   0  -5  10       17.47       19.34      2.85 o 
   1  -5  10       35.40       34.64      3.57 o 
   2  -5  10       29.91       35.91      5.99 o 
  -8  -4  10       21.53       20.34      4.52 o 
  -7  -4  10       15.72       15.23      4.05 o 
  -6  -4  10       10.61       14.36      3.62 o 
  -5  -4  10       14.62        8.64      3.14 o 
  -4  -4  10        6.49        4.31      1.91 o 
  -3  -4  10       17.24       18.13      4.08 o 
  -2  -4  10       21.74       23.10      2.81 o 
  -1  -4  10       47.41       47.40      5.49 o 
   0  -4  10       45.68       48.22      5.60 o 
   1  -4  10       18.59       18.75      2.80 o 
   2  -4  10       30.86       33.66      3.53 o 
   3  -4  10       62.63       73.46      4.43 o 
  -9  -3  10       12.85        7.81      3.77 o 
  -8  -3  10        5.42        5.38      3.22 o 
  -7  -3  10       18.22       11.30      3.47 o 
  -6  -3  10       59.03       60.66      5.37 o 
  -5  -3  10       47.14       48.86      5.35 o 
  -4  -3  10        6.07        5.16      1.91 o 
  -3  -3  10        2.71        2.56      2.10 o 
  -2  -3  10       50.15       43.64      3.24 o 
  -1  -3  10       80.84       86.73      4.17 o 
   0  -3  10       22.96       35.86      4.89 o 
   1  -3  10        1.71        0.06      2.36 o 
   2  -3  10        5.50        6.66      3.28 o 
   3  -3  10        4.17        2.75      2.17 o 
  -9  -2  10        2.14        3.03      3.28 o 
  -8  -2  10       24.45       18.18      4.11 o 
  -7  -2  10       27.83       34.86      4.87 o 
  -6  -2  10        6.65        7.57      3.10 o 
  -5  -2  10       15.80       15.75      3.44 o 
  -4  -2  10        0.37        0.02      1.47 o 
  -3  -2  10        1.68       -0.36      1.44 o 
  -2  -2  10       30.18       28.69      2.92 o 
  -1  -2  10       63.02       54.39      4.26 o 
   0  -2  10       16.66       20.87      3.78 o 
   1  -2  10        6.03        3.32      2.58 o 
   2  -2  10        2.79       -1.30      2.37 o 
   3  -2  10        5.42        2.83      3.14 o 
  -9  -1  10       31.53       28.89      4.93 o 
  -8  -1  10       26.19       37.63      5.43 o 
  -7  -1  10        8.86        4.82      3.08 o 
  -6  -1  10        5.74        5.32      2.93 o 
  -5  -1  10       20.73       13.39      3.56 o 
  -4  -1  10        9.80        8.21      2.14 o 
  -3  -1  10        0.06       -1.34      1.31 o 
  -2  -1  10        8.93        9.58      2.06 o 
  -1  -1  10       20.78       18.96      2.45 o 
   0  -1  10        5.74        8.09      2.05 o 
   1  -1  10       32.46       31.35      4.60 o 
   2  -1  10       12.84        7.46      3.00 o 
   3  -1  10        1.09        0.29      2.68 o 
   4  -1  10        0.44       -2.34      2.57 o 
  -9   0  10        0.36        4.05      3.06 o 
  -8   0  10       36.35       37.99      5.20 o 
  -7   0  10       36.50       39.45      5.19 o 
  -6   0  10       30.44       41.68      5.10 o 
  -5   0  10       38.63       47.69      4.62 o 
  -4   0  10       23.57       17.47      3.55 o 
  -3   0  10       25.81       38.43      4.66 o 
  -2   0  10        2.75        1.91      2.24 o 
  -1   0  10       18.31       18.29      3.48 o 
   0   0  10       63.70       72.09      3.69 o 
   1   0  10        6.88        6.73      1.99 o 
   2   0  10        0.74        0.93      2.44 o 
   3   0  10        1.03        0.95      2.54 o 
   4   0  10        9.45        9.06      3.75 o 
  -9   1  10       31.25       41.54      5.69 o 
  -8   1  10       25.60       33.05      4.87 o 
  -7   1  10        8.55       11.42      3.48 o 
  -6   1  10        5.30        6.03      2.93 o 
  -5   1  10       19.64       18.12      3.64 o 
  -4   1  10        9.31       12.55      3.13 o 
  -3   1  10        0.07       -0.05      2.26 o 
  -2   1  10        9.14        7.38      2.75 o 
  -1   1  10       21.40       27.17      4.08 o 
   0   1  10        5.79       10.09      3.33 o 
   1   1  10       31.89       33.01      4.85 o 
   2   1  10       12.66       16.26      3.91 o 
  -9   2  10        2.20        3.11      2.93 o 
  -8   2  10       24.18       20.79      4.33 o 
  -7   2  10       27.86       25.56      4.49 o 
  -6   2  10        7.14        4.40      2.84 o 
  -5   2  10       16.53       17.38      3.64 o 
  -4   2  10        0.41       -0.35      2.16 o 
  -3   2  10        1.55       -0.80      2.16 o 
  -2   2  10       29.61       26.85      4.35 o 
  -1   2  10       61.01       59.66      5.15 o 
   0   2  10       15.67       15.48      3.64 o 
   1   2  10        5.95       11.45      3.68 o 
   2   2  10        2.93        4.10      2.99 o 
  -9   3  10       12.58       12.83      3.81 o 
  -8   3  10        6.00       10.78      3.86 o 
  -7   3  10       18.70       12.07      3.48 o 
  -6   3  10       58.73       66.55      5.70 o 
  -5   3  10       45.94       40.42      5.09 o 
  -4   3  10        5.55        3.80      2.46 o 
  -3   3  10        2.94        0.40      2.36 o 
  -2   3  10       49.74       49.50      5.57 o 
  -1   3  10       80.77       71.30      5.72 o 
   0   3  10       23.19       35.74      5.01 o 
   1   3  10        1.65       -0.72      2.45 o 
   2   3  10        5.50        6.79      3.30 o 
   3   3  10        4.04        3.81      3.35 o 
  -8   4  10       20.88       23.30      4.48 o 
  -7   4  10       15.13       12.37      3.67 o 
  -6   4  10       11.13       10.73      3.70 o 
  -5   4  10       14.94       14.23      3.66 o 
  -4   4  10        6.50        6.12      3.16 o 
  -3   4  10       17.86       15.38      3.87 o 
  -2   4  10       21.16       26.69      4.54 o 
  -1   4  10       45.91       46.81      5.66 o 
   0   4  10       44.94       54.41      6.30 o 
   1   4  10       19.01       26.32      4.65 o 
   2   4  10       31.58       35.22      5.35 o 
   3   4  10       62.66       74.91      6.49 o 
  -8   5  10       18.57       14.64      3.89 o 
  -7   5  10       16.75       14.15      3.69 o 
  -6   5  10       39.75       49.40      5.99 o 
  -5   5  10       29.36       37.19      5.19 o 
  -4   5  10       14.72        8.27      3.37 o 
  -3   5  10       43.01       51.58      5.91 o 
  -2   5  10       15.27       13.54      4.09 o 
  -1   5  10        9.99        5.16      3.29 o 
   0   5  10       17.64       17.12      4.32 o 
   1   5  10       35.56       45.33      6.22 o 
   2   5  10       29.74       41.69      5.82 o 
  -7   6  10       11.15       10.03      3.74 o 
  -6   6  10       12.70       10.94      4.12 o 
  -5   6  10       12.51       13.55      4.22 o 
  -4   6  10       20.80       21.37      4.46 o 
  -3   6  10       27.40       27.58      4.92 o 
  -2   6  10        9.78       16.57      4.33 o 
  -1   6  10       16.59       17.34      4.31 o 
   0   6  10       18.70       22.24      4.99 o 
   1   6  10       39.33       52.20      6.48 o 
  -5   7  10        4.59        3.69      3.77 o 
  -4   7  10       20.49       25.29      5.24 o 
  -3   7  10       26.44       16.76      4.44 o 
  -2   7  10       16.69       14.67      4.14 o 
  -1   7  10        3.69        7.87      3.69 o 
   0   7  10        0.96        4.09      3.58 o 
  -3  -6  11        2.44        2.32      2.98 o 
  -6  -5  11       52.52       65.64      5.80 o 
  -5  -5  11       67.60       73.97      4.25 o 
  -4  -5  11       64.30       67.78      4.07 o 
  -3  -5  11       28.59       21.80      4.42 o 
  -2  -5  11        7.43        9.45      3.38 o 
  -1  -5  11        5.61       -0.64      2.38 o 
   0  -5  11        7.74        2.72      3.13 o 
  -7  -4  11        4.95        2.59      3.36 o 
  -6  -4  11        2.15        3.83      3.15 o 
  -5  -4  11        6.58        4.24      2.10 o 
  -4  -4  11       18.20       25.00      3.11 o 
  -3  -4  11       10.14        8.26      2.28 o 
  -2  -4  11        0.50       -2.13      2.12 o 
  -1  -4  11        3.76        0.51      2.43 o 
   0  -4  11        1.52       -0.08      2.59 o 
   1  -4  11        3.26        5.71      3.33 o 
  -7  -3  11       45.85       41.01      5.40 o 
  -6  -3  11       38.60       53.49      5.94 o 
  -5  -3  11       28.88       32.43      3.51 o 
  -4  -3  11       14.55       19.80      4.33 o 
  -3  -3  11       23.58       31.58      3.31 o 
  -2  -3  11       69.92       78.27      4.08 o 
  -1  -3  11       39.52       40.60      5.14 o 
   0  -3  11        1.03       -0.62      2.27 o 
   1  -3  11        5.75        5.82      3.16 o 
  -8  -2  11       22.74       19.53      4.62 o 
  -7  -2  11       14.60       19.16      4.32 o 
  -6  -2  11        0.33        0.81      2.64 o 
  -5  -2  11        0.40       -1.10      1.59 o 
  -4  -2  11        1.26       -1.07      1.49 o 
  -3  -2  11        1.94        1.69      1.78 o 
  -2  -2  11       30.68       34.03      3.34 o 
  -1  -2  11       45.26       46.57      3.49 o 
   0  -2  11       14.54       13.65      3.61 o 
   1  -2  11        1.62        0.22      2.59 o 
   2  -2  11        4.67        3.78      3.13 o 
  -8  -1  11        9.18       11.93      3.94 o 
  -7  -1  11       12.17        8.86      3.50 o 
  -6  -1  11       38.68       46.77      5.44 o 
  -5  -1  11       37.02       37.06      4.99 o 
  -4  -1  11        2.84        4.55      2.61 o 
  -3  -1  11        1.05        3.94      2.67 o 
  -2  -1  11       11.47       12.03      3.27 o 
  -1  -1  11        5.66        5.66      2.88 o 
   0  -1  11        6.59        7.57      3.00 o 
   1  -1  11        6.21        7.12      3.28 o 
   2  -1  11        5.22        9.54      3.66 o 
  -8   0  11       10.06        8.57      3.59 o 
  -7   0  11        7.36        8.93      3.40 o 
  -6   0  11        1.41       -0.13      2.73 o 
  -5   0  11        3.83        5.73      3.03 o 
  -4   0  11       33.05       40.02      5.02 o 
  -3   0  11       15.85       15.99      3.70 o 
  -2   0  11       17.39       19.68      3.86 o 
  -1   0  11       48.57       51.07      4.95 o 
   0   0  11       11.31        6.77      3.53 o 
  -8   1  11        8.55       12.78      3.90 o 
  -7   1  11       11.98        8.70      3.53 o 
  -6   1  11       38.41       55.23      5.99 o 
  -5   1  11       36.80       32.41      4.76 o 
  -4   1  11        2.66        2.04      2.58 o 
  -3   1  11        1.36       -0.46      2.21 o 
  -2   1  11       11.98        7.77      3.04 o 
  -1   1  11        5.39       11.77      3.55 o 
   0   1  11        6.09        5.76      3.11 o 
   1   1  11        6.03        2.94      3.24 o 
  -8   2  11       22.76       18.70      4.39 o 
  -7   2  11       14.58       19.39      4.35 o 
  -6   2  11        0.33       -1.65      2.50 o 
  -5   2  11        0.40       -0.51      2.50 o 
  -4   2  11        1.25        0.55      2.49 o 
  -3   2  11        1.96        0.80      2.62 o 
  -2   2  11       30.93       37.14      5.15 o 
  -1   2  11       45.65       58.50      5.58 o 
   0   2  11       14.81       13.86      3.97 o 
   1   2  11        1.72        0.70      3.03 o 
  -7   3  11       45.52       54.02      6.25 o 
  -6   3  11       39.06       48.38      6.13 o 
  -5   3  11       29.54       31.01      4.90 o 
  -4   3  11       14.75       25.77      4.66 o 
  -3   3  11       23.67       41.82      5.64 o 
  -2   3  11       69.15       68.58      5.99 o 
  -1   3  11       38.23       32.94      5.24 o 
   0   3  11        0.83       -0.57      2.94 o 
   1   3  11        6.11        3.41      3.43 o 
  -6   4  11        2.15        2.78      3.04 o 
  -5   4  11        6.62        2.91      3.06 o 
  -4   4  11       18.32       16.06      3.94 o 
  -3   4  11       10.19       13.68      4.31 o 
  -2   4  11        0.46        2.03      2.92 o 
  -1   4  11        3.81       -1.25      2.63 o 
   0   4  11        1.57        3.05      3.23 o 
   1   4  11        3.42        2.95      3.34 o 
  -5   5  11       68.39       78.96      6.89 o 
  -4   5  11       65.42       66.74      6.28 o 
  -3   5  11       29.24       29.62      5.27 o 
  -2   5  11        7.19        1.85      3.38 o 
  -1   5  11        5.33        7.86      3.84 o 
   0   5  11        7.83        7.49      3.79 o 
  -3   6  11        2.39        0.29      3.31 o 
  -4  -3  12       16.43       16.15      6.25 o 
  -3  -3  12       44.10       52.66      4.24 o 
  -5  -2  12       23.35       27.68      4.64 o 
  -4  -2  12       11.00       11.74      3.64 o 
  -3  -2  12        3.88        6.40      3.42 o 
  -2  -2  12        2.81        3.43      3.28 o 
  -6  -1  12       19.32       20.83      4.59 o 
  -5  -1  12        9.56       10.82      3.41 o 
  -4  -1  12        7.51        8.42      3.25 o 
  -3  -1  12       14.36       19.25      4.31 o 
  -2  -1  12       65.02       68.90      5.74 o 
  -1  -1  12       64.26       79.38      6.21 o 
  -6   0  12        6.80        4.97      3.60 o 
  -5   0  12        3.97        5.53      3.14 o 
  -4   0  12        0.11       -0.22      2.49 o 
  -3   0  12        1.38        4.69      3.13 o 
  -2   0  12       11.61       13.06      3.69 o 
  -1   0  12        1.12        4.71      3.47 o 
  -6   1  12       19.11       27.51      5.04 o 
  -5   1  12        9.46       10.77      3.76 o 
  -4   1  12        7.65       18.45      4.37 o 
  -3   1  12       14.58       23.86      4.65 o 
  -2   1  12       64.80       65.55      6.04 o 
  -1   1  12       63.77       68.81      6.29 o 
  -5   2  12       23.18       27.24      5.18 o 
  -4   2  12       10.92       17.54      4.08 o 
  -3   2  12        3.66        1.57      2.72 o 
  -2   2  12        2.92        4.28      3.32 o 
  -1   2  12       11.05       12.42      4.07 o 
  -4   3  12       16.80       19.83      4.43 o 
  -3   3  12       44.04       43.00      5.91 o 
                                                 
